# Supplementary material for: Marker-assisted introgression of wild chromosome segments conferring resistance to fungal foliar diseases into peanut (Arachis hypogaea L.)
Source: Front Plant Sci. 2023 Mar 17;14:1139361. doi: 10.3389/fpls.2023.1139361 (PMC10088909; doi:10.3389/fpls.2023.1139361)
Supplement: Supplementary file 3 [file Table_3.xlsx]

## Sheet: SSR markers
Late leaf spot	Chromosome	Marker		BC1	BC2	BC3	Annealing temperature	Fragment size	Primer forward	Primer reverse
	A02	RN20C10	RN20C10	x	x	x	52	352	CATCTCTAAGCCGCCTCAAC	TTTGTTGTTCTTCACCTTGACC
	A04	TC7G10	TC7G10	x	x	x	58	125	AATGGGGTTCACAAGAGAGAGA	CCAGCCATGCACTCATAGAATA
	A04	RN5H02	RN5H02	x	x	x	58	219	TATGAGGTTTCAAGGGATGGTG	CCCACACAGCAAGAACTGATT
	A06	seq15D03	seq15D03	x	x	x	55	289	CATGCCATCATCACAACACA	GGAGGAAGCAATGGTTTCAG
Rust	B08	Ah-280	Ah-280	x	x	x	52	183	CGTCCTCGTTATTCTCTGAA	TCTCTGAATTGAAGAAGAGTTATG
	B08	AHGS1250	AHGS1250	x	x		60	140	CAATCTCTCGTGCCCTCTTC	GTAGGACCACTGGGCAAAAA
Nematode	A02	Seq14F4	Seq14F4	x	x		56	163	ACGTTTAGTTGCTTGCGTGA	TGAATTCAAAGGAAAATGAAAAA
	A02	Seq11H11	Seq11H11	x	x		52	237	GCTATAAGCGGGTACTTTCTCTTT	TTCCAGTTATTGTTTTCATCACC
	A09	Seq9B4	Seq9B4	xx	xx		55	254	CATTGTTAATGCACCTTTGGAA	GGCAGATTTGGTTATTGCCT
	A09	Seq14G3	Seq14G03	x	x		#N/A	#N/A	CAATTTTATTTGCCACATGCT	TCGCAGTTCTCAAAGTTATCG

## Sheet: BeadXpress
Ilmn ID	Name	oligo1	oligo2	oligo3	IllumiCode name	Illumicode Seq	Ilmn Strand	SNP	TopGenomicSeq
Arachis_spp_rep_c360p529vAG-0_T_U_2007978240	Arachis_spp_rep_c360p529vAG	ACTTCGTCAGTAACGGACGTTCAGAAATGAAGGAGAAAATGGTGA	GAGTCGAGGTCATATCGTGTTCAGAAATGAAGGAGAAAATGGTGG	GAAATAGCAGCAGAGTAAATTGGTGCGTTGCGACTACCGATACGTGTCTGCCTATAGTGAGTC	10	TGCGTTGCGACTACCGATACGT	TOP	[A/G]	GAAGTTTCGAACGGATCTTGATACATTGCCAGATTTCAGAAATGAAGGAGAAAATGGTG[A/G]TGAAATAGCAGCAGAGTAAATTGGCAAAAAAAAGAAGATAGCTGTTTGAGTTTTTG
Arachis_spp_rep_c13666p119vCT-0_B_U_2007978738	Arachis_spp_rep_c13666p119vCT	ACTTCGTCAGTAACGGACTCAATATGAAGCGTCGGCCTTAAT	GAGTCGAGGTCATATCGTTCAATATGAAGCGTCGGCCTTAAC	TACTTCAGCGCTTTTGTATAGGGGATGACGACCGAATACCGTTGGTCTGCCTATAGTGAGTC	23	GGATGACGACCGAATACCGTTG	BOT	[T/C]	GCATTTTATTTACAATTTTCTTTCTTGCAAATGCCTATACAAAAGCGCTGAAGTAG[G/A]TTAAGGCCGACGCTTCATATTGATTCATATGGGGGTGGCCTCAATGCAAATATGTTGAG
Arachis_spp_rep_c7090p176vCT-0_T_U_2007978677	Arachis_spp_rep_c7090p176vCT	ACTTCGTCAGTAACGGACCACACTCAATTCCTCAACCTCGGA	GAGTCGAGGTCATATCGTCACACTCAATTCCTCAACCTCGGG	CCTAATGGTTTAAAGACGGCTCGCAGTCAACGACGTATTCCGAGTCTGCCTATAGTGAGTC	33	CGCAGTCAACGACGTATTCCGA	TOP	[A/G]	AGAAGACGAAACTACACTCACTTTCTAAAATTACACACTCAATTCCTCAACCTCGG[G/A]CCCTAATGGTTTAAAGACGGCTTCCACTTCACTGGCATCAACTTCCTCTAACCTTGATG
Arachis_spp_c5122p132vCT-0_B_U_2007978838	Arachis_spp_c5122p132vCT	ACTTCGTCAGTAACGGACGGCCTTTTGAATACATGTATGGGAAGT	GAGTCGAGGTCATATCGTGGCCTTTTGAATACATGTATGGGAAGC	GAGAAATAATTGGACACAATTATGCAAGGGTACGTCCGCGTCATCCGTCTGCCTATAGTGAGTC	51	CAAGGGTACGTCCGCGTCATCC	BOT	[T/C]	AGAAATATTCATAGTCACCTTTTCTGTGATACATAATTGTGTCCAATTATTTCTCT[G/A]CTTCCCATACATGTATTCAAAAGGCCTTCATATAGCCCCAAAGGAAGACGAGGTTTGAG
Arachis_spp_rep_c1015p507vCT-0_T_U_2007978387	Arachis_spp_rep_c1015p507vCT	ACTTCGTCAGTAACGGACCCCCCCAAATGGGTTGCA	GAGTCGAGGTCATATCGTCCCCCCAAATGGGTTGCG	CAGTTGGTGGCAATTGCTTGTGATAACGGTCGCTACACGGGTCTGCCTATAGTGAGTC	54	TGTGATAACGGTCGCTACACGG	TOP	[A/G]	GACATGATAGACGGCGGGAGGGGCATGAATATGATCATGCCCCCCAAATGGGTTGC[G/A]GCAGTTGGTGGCAATTGCTGCAACCTTAATGCTTGACTACCGGCAAGGACACGTGGGCT
Arachis_spp_rep_c836p274vCT-0_T_U_2007978129	Arachis_spp_rep_c836p274vCT	ACTTCGTCAGTAACGGACGGAGAATTGTATATGGGAGTGACAACA	GAGTCGAGGTCATATCGTGGAGAATTGTATATGGGAGTGACAACG	AACTTGTAGGTACTTATGTAGACCCATGTTGACCGAACCGCATACGGGTCTGCCTATAGTGAGTC	56	ATGTTGACCGAACCGCATACGG	TOP	[A/G]	CACAAAACTACATATCTAATTCAAAGCCAAGGAGAATTGTATATGGGAGTGACAAC[G/A]GATTTAACTTGTAGGTACTTATGTAGACCCTCCATTCCAAAATCTCTTCCAAACCCACT
Arachis_spp_rep_c1718p169vCT-0_B_U_2007978748	Arachis_spp_rep_c1718p169vCT	ACTTCGTCAGTAACGGACCATTTACTCTGAAATGCCAACTTAAATGT	GAGTCGAGGTCATATCGTCATTTACTCTGAAATGCCAACTTAAATGC	GTGTAATACAATAAAGAATACTTAACTGGTAAATCTCGACCGTTCGTCCGTCTGCCTATAGTGAGTC	67	GGTAAATCTCGACCGTTCGTCC	BOT	[T/C]	ACTGCTAGTCCATAATATGTTGTCTTCTAGTTAAGTATTCTTTATTGTATTACACT[G/A]CATTTAAGTTGGCATTTCAGAGTAAATGCTTTTCATGGGGTATTTCAATTTTTTATTTG
Arachis_spp_rep_c291p545vAG-0_T_U_2007978436	Arachis_spp_rep_c291p545vAG	ACTTCGTCAGTAACGGACGTGACAGGTTGAACTGGTGTATGGAAA	GAGTCGAGGTCATATCGTGTGACAGGTTGAACTGGTGTATGGAAG	TAATGATTGAAGAAACTATAACAGACCTGATACGCGAGCCTAGACGTGTCTGCCTATAGTGAGTC	101	CCTGATACGCGAGCCTAGACGT	TOP	[A/G]	GTTCCAAGGATAGCGATGGCAGCTCCAAGTGCATTGACAGGTTGAACTGGTGTATGGAA[A/G]ATAATGATTGAAGAAACTATAACAGATATACGCTTCATGGTGTTTCCAATGCTAAA
Arachis_spp_rep_c134p1521vAG-0_T_U_2007978292	Arachis_spp_rep_c134p1521vAG	ACTTCGTCAGTAACGGACGTTCTTGTTGCCCTTGGCCCTA	GAGTCGAGGTCATATCGTGTTCTTGTTGCCCTTGGCCCTG	GGCCTCTGTTCAGTTCATTCTGTAGCCCTACGCGACGGTTGAGTCTGCCTATAGTGAGTC	102	TGTAGCCCTACGCGACGGTTGA	TOP	[A/G]	CCCTTGACTGCCAAAATTGTTGGAGTGAAACCCTTTTGGTTCTTGTTGCCCTTGGCCCT[A/G]GGGCCTCTGTTCAGTTCATTCAAACCATCCATGTTCTCGCTGCCATAACCAAAGTA
Arachis_spp_c5389p248vCT-0_B_U_2007978732	Arachis_spp_c5389p248vCT	ACTTCGTCAGTAACGGACCAGATGGGTAAGGATCTGTGTGAATAT	GAGTCGAGGTCATATCGTCAGATGGGTAAGGATCTGTGTGAATAC	ATGCAGAGTTCAGGTTATTATGAAGAACGGGTCGCTATGTCGTTGGTCTGCCTATAGTGAGTC	113	AGAACGGGTCGCTATGTCGTTG	BOT	[T/C]	TGTCTCATTCAATATATGCAGAAAGAAAACCATCATAATAACCTGAACTCTGCATT[G/A]TATTCACACAGATCCTTACCCATCTGTGCTATATTTGTTCACATATCATAGTAACAAAA
Arachis_spp_rep_c4361p111vCT-0_T_U_2007978721	Arachis_spp_rep_c4361p111vCT	ACTTCGTCAGTAACGGACGAGGTCACAATAAGAGATGTGCTCATA	GAGTCGAGGTCATATCGTGAGGTCACAATAAGAGATGTGCTCATG	TAATTGTAATTACAGAGCTTAATGACGTCCATGATCGAACGGCCTAGGTCTGCCTATAGTGAGTC	119	CGTCCATGATCGAACGGCCTAG	TOP	[A/G]	TAGGTTCATTACCAACACTAACAACAAAAGTAGGTCACAATAAGAGATGTGCTCAT[G/A]ATAATTGTAATTACAGAGCTTAATGATGGAAGTATACTAATTTAAGTTTCATGGCTGAG
Arachis_spp_rep_c1787p65vGT-0_T_U_2007978305	Arachis_spp_rep_c1787p65vGT	ACTTCGTCAGTAACGGACGCTCCCTAATCGAGAAACACAGATAA	GAGTCGAGGTCATATCGTGCTCCCTAATCGAGAAACACAGATAC	GCAAACAAGGGACAAATATTTATCCGATGTATTACGCCGAGAAGCGTCTGCCTATAGTGAGTC	130	CCGATGTATTACGCCGAGAAGC	TOP	[A/C]	GTGAAGACTTGAAACTAGGTCCAATAAACAAGCTCCCTAATCGAGAAACACAGATA[C/A]TGCAAACAAGGGACAAATATTTATTGTAGATATGGTGCTGGTACCCTTGCTTCAAACCA
Arachis_spp_rep_c4188p98vAG-0_T_U_2007978432	Arachis_spp_rep_c4188p98vAG	ACTTCGTCAGTAACGGACGACAATTCTCCTTGGCTTTGAATTAGA	GAGTCGAGGTCATATCGTGACAATTCTCCTTGGCTTTGAATTAGG	ATGTAGTTTTGTGTGTGTCTGTGTTCTGATCGCGGCGAGAGCTAAGTCTGCCTATAGTGAGTC	153	TTCTGATCGCGGCGAGAGCTAA	TOP	[A/G]	TACCTACAAGTTAAATCTGTTGTCACTCCCATATACAATTCTCCTTGGCTTTGAATTAG[A/G]TATGTAGTTTTGTGTGTGTCTGTGTGTGAAACTATAGTGTGAGCAATACAGCAGTT
Arachis_spp_c3879p211vCT-0_T_U_2007978761	Arachis_spp_c3879p211vCT	ACTTCGTCAGTAACGGACCTCGCCTTGAAAGGTAGAATTGAAA	GAGTCGAGGTCATATCGTCTCGCCTTGAAAGGTAGAATTGAAG	CGCAGTTAGTTAAATGCTGAGACGGTTGACGACTGCGACCCATGTCTGCCTATAGTGAGTC	154	ACGGTTGACGACTGCGACCCAT	TOP	[A/G]	GAATCGAGTCCATACAATTCTTGATAGCATCACTCGCCTTGAAAGGTAGAATTGAA[G/A]CCGCAGTTAGTTAAATGCTGAGCAAGTGCTTCTCCTAATTGCTTCTGCCAGTTGGGGGA
Arachis_spp_rep_c565p176vAT-0_T_U_2007978380	Arachis_spp_rep_c565p176vAT	ACTTCGTCAGTAACGGACCATTTTTTTTCGTGGCTTTAATAATTA	GAGTCGAGGTCATATCGTCATTTTTTTTCGTGGCTTTAATAATTT	TACATCTTAGCATTTTTCTTTTTCGATACCCGGTCGTCCGTGATGAGTCTGCCTATAGTGAGTC	162	GATACCCGGTCGTCCGTGATGA	TOP	[A/T]	ACAGTTTTACTAAGCTCTAATAATAATTTTGTACATTTTTTTTCGTGGCTTTAATAATT[A/T]ATACATCTTAGCATTTTTCTTTTTCTTTTTCTTTTTCTTTCCCTATCGGGGCCTAA
Arachis_spp_rep_c940p176vCG-0_B_U_2007978346	Arachis_spp_rep_c940p176vCG	ACTTCGTCAGTAACGGACGGGATCGTGGGATAAACTCCTTTTG	GAGTCGAGGTCATATCGTGGGATCGTGGGATAAACTCCTTTTC	TTAAGTTATCAAAATCTGTGGATATTCCCACTTACGTCGCATGGGACTGTCTGCCTATAGTGAGTC	178	CCCACTTACGTCGCATGGGACT	BOT	[G/C]	TTGCTATTTTGTAAAATCAAAAGAGAAGCAATATCCACAGATTTTGATAACTTAAA[C/G]AAAAGGAGTTTATCCCACGATCCCTGCTTCTAATATAACTAATAAGAGGAGAAGCACAG
Arachis_spp_rep_c4692p226vAG-0_B_U_2007978261	Arachis_spp_rep_c4692p226vAG	ACTTCGTCAGTAACGGACTCCTTCCGTGTGAAAGAATTGGAT	GAGTCGAGGTCATATCGTTCCTTCCGTGTGAAAGAATTGGAC	TTCTCTTGTGAACGAATCCCCATGAGCGGGTTCGTACCAGTCGTCTGCCTATAGTGAGTC	186	CATGAGCGGGTTCGTACCAGTC	BOT	[T/C]	TTCCATGTCCAATTCTATTCCTGAAAACAGCCAAGCAGGGGATTCGTTCACAAGAGAAG[A/G]TCCAATTCTTTCACACGGAAGGACTCTCTCTTATTGGCTTAGCCTTTCGAGTTGCG
Arachis_spp_rep_c531p485vCT-0_B_U_2007978360	Arachis_spp_rep_c531p485vCT	ACTTCGTCAGTAACGGACTTCTCCCTCGCTTGGAAGATTGT	GAGTCGAGGTCATATCGTTTCTCCCTCGCTTGGAAGATTGC	TTGGCTTCTCAGATATTCTGTTACCATGCGTAGGTATCGGGCTAGTCTGCCTATAGTGAGTC	209	ACCATGCGTAGGTATCGGGCTA	BOT	[T/C]	CAAAGACGCCGTGACCAATAAACTGTCCAGTCCAACAGAATATCTGAGAAGCCAAC[G/A]CAATCTTCCAAGCGAGGGAGAATCCGAGGTAGTTGGCGAGGAAAGAGGAAGCAAGCCAG
Arachis_spp_c2072p196vCT-0_T_U_2007978659	Arachis_spp_c2072p196vCT	ACTTCGTCAGTAACGGACCTGCAGCGACTCGGACGAACA	GAGTCGAGGTCATATCGTCTGCAGCGACTCGGACGAACG	CTCTGTAGACGCCTTTGCTTCGACGGATTGCGTGTTAATCGGGTCTGCCTATAGTGAGTC	215	CGACGGATTGCGTGTTAATCGG	TOP	[A/G]	GCCTCTGTTGTTGCCTTTTCCTGAGAGCAAGTGTAGCTGCAGCGACTCGGACGAAC[G/A]ACTCTGTAGACGCCTTTGCTTGTAAGGATATACACGTCTTTGTTGTTGTCCTCTCCAAA
Arachis_spp_c5996p280vAG-0_T_U_2007978850	Arachis_spp_c5996p280vAG	ACTTCGTCAGTAACGGACGGTGCAGAGATTGGGCCCCAGA	GAGTCGAGGTCATATCGTGGTGCAGAGATTGGGCCCCAGG	CCAGTAAGCGGTTACTACAGGGTACAGTCTCGCGGTGCCTAAGGTCTGCCTATAGTGAGTC	233	GTACAGTCTCGCGGTGCCTAAG	TOP	[A/G]	TTCAAATTCCATTGTAGAAGGAAAGGGGGGAGGAGGTGTGTGCAGAGATTGGGCCCCAG[A/G]TCCAGTAAGCGGTTACTACAGGCCCATCAATCACACTCCACAAATTGACCCGGTGG
Arachis_spp_c3319p86vCT-0_T_U_2007978379	Arachis_spp_c3319p86vCT	ACTTCGTCAGTAACGGACTTTGCAACACAAAAACAACTATGACA	GAGTCGAGGTCATATCGTTTTGCAACACAAAAACAACTATGACG	TGATTCTAAAATGTCTTTCTATGCAATAGACCGAGTCGATGTGGCGGTCTGCCTATAGTGAGTC	234	AATAGACCGAGTCGATGTGGCG	TOP	[A/G]	TAAAGGGTGTACGGGCATCTGAAGCATGATATTTGCAACACAAAAACAACTATGAC[G/A]TTGATTCTAAAATGTCTTTCTATGCTCTTTGCTCAACATAGGAACCTGCAAGTCCAGAG
Arachis_spp_rep_c3834p292vAG-0_T_U_2007978520	Arachis_spp_rep_c3834p292vAG	ACTTCGTCAGTAACGGACGTCGCTCTCCTTCTTGGTGGTTTA	GAGTCGAGGTCATATCGTGTCGCTCTCCTTCTTGGTGGTTTG	TCAGTTGGTTGTTGAATGTATTAGGTGTTCGGACGAATAGCTCCCGTCTGCCTATAGTGAGTC	265	GGTGTTCGGACGAATAGCTCCC	TOP	[A/G]	TCATGTATTAGCGTGTCCCATTGTTTTTTTTATTAATTCGCTCTCCTTCTTGGTGGTTT[A/G]ATCAGTTGGTTGTTGAATGTATTAATCGCTTATTTTATATATAGTAATTACTCCAC
Arachis_spp_rep_c886p109vAC-0_T_U_2007978132	Arachis_spp_rep_c886p109vAC	ACTTCGTCAGTAACGGACGTTCTGAAATGAAATGCCTTTGAAATA	GAGTCGAGGTCATATCGTGTTCTGAAATGAAATGCCTTTGAAATC	CTGATATTAATGTGGTTGAGACTTGATCTGCCGACTATTCTCGCACGTCTGCCTATAGTGAGTC	300	GATCTGCCGACTATTCTCGCAC	TOP	[A/C]	TAGCGGAAGTATTGTTTTTCTATCAAAATTTAGTTTCTGAAATGAAATGCCTTTGAAAT[A/C]ACTGATATTAATGTGGTTGAGACTTGAGAGAATTGAGCGCTGTAGTGTTTAAAGAC
Arachis_spp_rep_c1628p557vCT-0_T_U_2007978623	Arachis_spp_rep_c1628p557vCT	ACTTCGTCAGTAACGGACGGGCCAATCTCCCCAGAAGCAA	GAGTCGAGGTCATATCGTGGGCCAATCTCCCCAGAAGCAG	GTAAATCAGCCATGAGAGAAATAACGGTCCACTACTCGATGCGCTGTCTGCCTATAGTGAGTC	331	ACGGTCCACTACTCGATGCGCT	TOP	[A/G]	ATTGATTCTTTCTCCTCAGTGTAAAACGAGCCAAATGGCCAATCTCCCCAGAAGCA[G/A]AGTAAATCAGCCATGAGAGAAATATAAACAATTCTGGGTATAAGAACTTCAGAAACTAC
Arachis_spp_rep_c5945p70vAG-0_T_U_2007978848	Arachis_spp_rep_c5945p70vAG	ACTTCGTCAGTAACGGACTGATGATGATGATTTGTTTGGGTGA	GAGTCGAGGTCATATCGTTGATGATGATGATTTGTTTGGGTGG	TATTGAACCTCTGCAGTCAGACTGACTGTACCGCTAATCGCCGGTCTGCCTATAGTGAGTC	398	CTGACTGTACCGCTAATCGCCG	TOP	[A/G]	GAAAGTAATCCAAGCAGTGTTGATGGAGATGATGATGATGATGATGATTTGTTTGGGTG[A/G]CTATTGAACCTCTGCAGTCAGAACATGGAACAGAATTGTCATAGGTTTGTTTGAGT
Arachis_spp_rep_c2470p223vCT-0_T_U_2007978627	Arachis_spp_rep_c2470p223vCT	ACTTCGTCAGTAACGGACGACATTTGTGCACTCTGAGTTCTGCA	GAGTCGAGGTCATATCGTGACATTTGTGCACTCTGAGTTCTGCG	TTCAAATGAATACAGACATGTCTTGGTTGAATCGGTGTTCACGACGGTCTGCCTATAGTGAGTC	430	GGTTGAATCGGTGTTCACGACG	TOP	[A/G]	AAGATATTTATTTCATTCCTTGAACAAGGGTTACATTTGTGCACTCTGAGTTCTGC[G/A]ATTCAAATGAATACAGACATGTCTTTCATTCAATGGTTCAATAGGTTATGGTCTGATAA
Arachis_spp_rep_c457p897vAG-0_T_U_2007978330	Arachis_spp_rep_c457p897vAG	ACTTCGTCAGTAACGGACGCCATTGGGTTCCATGCTATCGAA	GAGTCGAGGTCATATCGTGCCATTGGGTTCCATGCTATCGAG	TTGTTTTGGTCATCATTATCATTTCTCGACAGTGCGATTACCGGCGTCTGCCTATAGTGAGTC	442	TCTCGACAGTGCGATTACCGGC	TOP	[A/G]	TTTCCATCTTCATTTGCAGCTGTGAAATTTATTGGTTCCATTGGGTTCCATGCTATCGA[A/G]TTTGTTTTGGTCATCATTATCATTTTTGTCACTGGAGTAGCCATACGTAGATCGTA
Arachis_spp_rep_c3011p369vAG-0_B_U_2007978353	Arachis_spp_rep_c3011p369vAG	ACTTCGTCAGTAACGGACACCAAATCATGCGGTTGCAATATT	GAGTCGAGGTCATATCGTACCAAATCATGCGGTTGCAATATC	ATTGTTTTTCCATTGCTGCTAGAGTCAACGATTTGCCCGGACGTCTGCCTATAGTGAGTC	480	AGAGTCAACGATTTGCCCGGAC	BOT	[T/C]	GGTCTTTCATTTCAACCTTGAAGACAACAACAAGCATCAGCAGCAATGGAAAAACAATG[A/G]ATATTGCAACCGCATGATTTGGTCTACGCTAACTAGTACTTTTAAATAAAGAAACA
Arachis_spp_rep_c86p813vAG-0_T_U_2007978170	Arachis_spp_rep_c86p813vAG	ACTTCGTCAGTAACGGACCATATTCCATGCTCTTGGTTTCCCA	GAGTCGAGGTCATATCGTCATATTCCATGCTCTTGGTTTCCCG	GTTGCGAGTACAATGAGAACAGAATGTTGACCCGGATCTCGTCCGTCTGCCTATAGTGAGTC	515	AATGTTGACCCGGATCTCGTCC	TOP	[A/G]	GCAATTATGGATTGAAAGTAAACTTGCAAGGCCTGCATATTCCATGCTCTTGGTTTCCC[A/G]TGTTGCGAGTACAATGAGAACAGAGCAGAGCAAGTAGTACCCATAAAAGAAAGTCG
Arachis_spp_rep_c4075p127vAG-0_B_U_2007978525	Arachis_spp_rep_c4075p127vAG	ACTTCGTCAGTAACGGACGGCCAATTCTCTCCCTTAATTCTATTT	GAGTCGAGGTCATATCGTGGCCAATTCTCTCCCTTAATTCTATTC	TATCATCCTCTCACCTCATTCATAGCAGGTTACGGTCGGACGAGTCTGCCTATAGTGAGTC	559	ATAGCAGGTTACGGTCGGACGA	BOT	[T/C]	ATTCATGTATAGGAGGAGAGTGAAGAAGAAAATAAAGGAATGAGGTGAGAGGATGATAT[A/G]AATAGAATTAAGGGAGAGAATTGGCCTCTCCAATGMCAAATATGGTTTCTGTTATT
Arachis_spp_rep_c822p978vAG-0_T_U_2007978486	Arachis_spp_rep_c822p978vAG	ACTTCGTCAGTAACGGACGCAACCAAATATCCGGACTTCGA	GAGTCGAGGTCATATCGTGCAACCAAATATCCGGACTTCGG	GTCGGAATAAGAATTCAAAAGAGAGCGTTGTGCTAACGGGATCTCGTCTGCCTATAGTGAGTC	585	AGCGTTGTGCTAACGGGATCTC	TOP	[A/G]	TGGCGCAACAAGCCGAACCACATGGGTCGAGTAGAAAGCAACCAAATATCCGGACTTCG[A/G]AGTCGGAATAAGAATTCAAAAGAGGTTTTAGTTCGCACTTAAAATCCTAAAGAGGC
Arachis_spp_rep_c12979p403vAG-0_B_U_2007978885	Arachis_spp_rep_c12979p403vAG	ACTTCGTCAGTAACGGACTGGGTCAGTGGTGAAAGTGACTGT	GAGTCGAGGTCATATCGTTGGGTCAGTGGTGAAAGTGACTGC	ATATATGATTCTCCATCAAAGACAACGTAGCCTGTCCGTGACGAGAGTCTGCCTATAGTGAGTC	607	ACGTAGCCTGTCCGTGACGAGA	BOT	[T/C]	TATCGCCACTCTCATTGATCACAGCAACACTCAGTGTCTTTGATGGAGAATCATATATC[A/G]CAGTCACTTTCACCACTGACCCACTCACTCTTTTCCATTCCACAGTCTTGGACGAA
Arachis_spp_rep_c134p1081vCG-0_B_U_2007978289	Arachis_spp_rep_c134p1081vCG	ACTTCGTCAGTAACGGACCAAGTGGAATGGTTGTTTCCCTCTG	GAGTCGAGGTCATATCGTCAAGTGGAATGGTTGTTTCCCTCTC	AATGGCATATTGTTAAGGATGTTCAGCGTTATGAGACCGATGGGCGTCTGCCTATAGTGAGTC	614	CAGCGTTATGAGACCGATGGGC	BOT	[G/C]	TTATCCAAGGTTATGTGCCTTAACAAATTATTAGGAACATCCTTAACAATATGCCATTT[C/G]AGAGGGAAACAACCATTCCACTTGTCTTGCTGCCAATACTCTACACTCTTGTTAAA
Arachis_spp_rep_c79p296vAG-0_T_U_2007978124	Arachis_spp_rep_c79p296vAG	ACTTCGTCAGTAACGGACTTCAGGATTTCAACCAATATCTTGCA	GAGTCGAGGTCATATCGTTTCAGGATTTCAACCAATATCTTGCG	ACATGAGCGAGCATTATGATATCTTCATCACGCCGGGTTAAAGCGTCTGCCTATAGTGAGTC	619	CTTCATCACGCCGGGTTAAAGC	TOP	[A/G]	GCCAAGATCGCCAACAAATCTCACCGCGATAGGATTCAGGATTTCAACCAATATCTTGC[A/G]AACATGAGCGAGCATTATGATATTCCTAAAGTTGGTCCCGGATAGTATGAAGGCCA
Arachis_spp_rep_c21495p88vCT-0_T_U_2007978507	Arachis_spp_rep_c21495p88vCT	ACTTCGTCAGTAACGGACGAGGTCACAATAAGAGATGTGCTCATA	GAGTCGAGGTCATATCGTGAGGTCACAATAAGAGATGTGCTCATG	TAATTGTAATTACAGAGCTTAATGAGTGGGCCTACGAGAAGATCGCTGTCTGCCTATAGTGAGTC	629	GTGGGCCTACGAGAAGATCGCT	TOP	[A/G]	TAGGTTCGTTACCAACACTAACAACAAAAGTAGGTCACAATAAGAGATGTGCTCAT[G/A]ATAATTGTAATTACAGAGCTTAATGATGGAAGTATACTAATTTAAGTTTCATGGCTGAG
Arachis_spp_rep_c1026p222vGT-0_T_U_2007978333	Arachis_spp_rep_c1026p222vGT	ACTTCGTCAGTAACGGACGGTAGGTAGTTGCGGTGAAGGAAAAA	GAGTCGAGGTCATATCGTGGTAGGTAGTTGCGGTGAAGGAAAAC	GCAAGTGAGAGTCGAATTAATCGTCATTCGTCCGGGTAGCAGAAGTCTGCCTATAGTGAGTC	634	GTCATTCGTCCGGGTAGCAGAA	TOP	[A/C]	GCCAACTTCTATGCAGCCGTACAATTTGCAAGGTAGGTAGTTGCGGTGAAGGAAAA[C/A]GGCAAGTGAGAGTCGAATTAATCACACGGCTCTATAGGCATCCCGGTCGGAAGTGACTA
Arachis_spp_rep_c3430p305vAG-0_B_U_2007978357	Arachis_spp_rep_c3430p305vAG	ACTTCGTCAGTAACGGACGAGACTCGATGTTCAAAATCCAAATT	GAGTCGAGGTCATATCGTGAGACTCGATGTTCAAAATCCAAATC	GCAGTGTAGGACAAGTCCTAAAATATCACGGGCAACCTCGTCACGTCTGCCTATAGTGAGTC	651	ATATCACGGGCAACCTCGTCAC	BOT	[T/C]	TGAGAATACTTTTAAGTTTTGTAAACTGCAGTGAATTTTAGGACTTGTCCTACACTGCT[A/G]ATTTGGATTTTGAACATCGAGTCTATATCTTGCGCTTTAAACTTTAATTGTATCGA
Arachis_spp_rep_c1283p553vAG-0_T_U_2007978618	Arachis_spp_rep_c1283p553vAG	ACTTCGTCAGTAACGGACGTGCTACCTTAAATGGGAAATTCCAA	GAGTCGAGGTCATATCGTGTGCTACCTTAAATGGGAAATTCCAG	GTTCTTATTCTGGAATATGTTTTTTGGATAGGCCAACGCTCAATCGTGTCTGCCTATAGTGAGTC	656	GGATAGGCCAACGCTCAATCGT	TOP	[A/G]	TCAGAGACATTGGACTTAGTATCATCTCAAACTTTTGCTACCTTAAATGGGAAATTCCA[A/G]GGTTCTTATTCTGGAATATGTTTTTTTGGATGGGCAAGCTGCAACAATATTCAGAT
Arachis_spp_rep_c1961p535vCT-0_B_U_2007978624	Arachis_spp_rep_c1961p535vCT	ACTTCGTCAGTAACGGACGTGGGTTTGGCTGATGTATATGCTGT	GAGTCGAGGTCATATCGTGTGGGTTTGGCTGATGTATATGCTGC	AAACCTTGAATTAGAAGGGTGTAGCCGGTGCTGTCGCCAATTACGTCTGCCTATAGTGAGTC	674	AGCCGGTGCTGTCGCCAATTAC	BOT	[T/C]	TTATTTGTAAAACTCCTAAGCTACTCTTAACTAACACCCTTCTAATTCAAGGTTTC[G/A]CAGCATATACATCAGCCAAACCCAAAACAAGAAATGAAACAAATCAATACTAACAACGC
Arachis_spp_rep_c450p1245vCT-0_T_U_2007978335	Arachis_spp_rep_c450p1245vCT	ACTTCGTCAGTAACGGACCAAATTGCATGTACAAAGATTGTAACAAA	GAGTCGAGGTCATATCGTCAAATTGCATGTACAAAGATTGTAACAAG	TTCTATCTACCATCTTCCATACATGACCACGACCTTTTCGCCTGTAGGTCTGCCTATAGTGAGTC	682	ACCACGACCTTTTCGCCTGTAG	TOP	[A/G]	AAGTTTCAAAGAGATTCAACTAAGCAAGCAAATTGCATGTACAAAGATTGTAACAA[G/A]CTTCTATCTACCATCTTCCATACATGAGATAAAGTTTAAAATGCAACATTTTTAAAAAA
Arachis_spp_rep_c2574p162vGT-0_T_U_2007978629	Arachis_spp_rep_c2574p162vGT	ACTTCGTCAGTAACGGACGAGCATGCTCCTTTTGCAGAAATA	GAGTCGAGGTCATATCGTGAGCATGCTCCTTTTGCAGAAATC	TTGACTGGCATAGACCAGCTATCGGAGACCAACCGTAGTCGTGTCTGCCTATAGTGAGTC	718	ATCGGAGACCAACCGTAGTCGT	TOP	[A/C]	GGGCAGACCCTTTGGCAAAGTGACGAACAGGAATAGCATGCTCCTTTTGCAGAAAT[C/A]CTTGACTGGCATAGACCAGCTTATTGGATTTGGAGAAGAGGCGAGAAGATAGTGCCATT
Arachis_spp_rep_c745p548vCT-0_T_U_2007978581	Arachis_spp_rep_c745p548vCT	ACTTCGTCAGTAACGGACGTCCTTTAACCCTTTTTATGGGTTTCTA	GAGTCGAGGTCATATCGTGTCCTTTAACCCTTTTTATGGGTTTCTG	CTTTGCTATTGTATTGATAATCATAAATCACACGCAGTCGGCTGTCTTGTCTGCCTATAGTGAGTC	720	ATCACACGCAGTCGGCTGTCTT	TOP	[A/G]	ATAAACAATTGGGGACTACGATTTCCTTTTTCCTTTAACCCTTTTTATGGGTTTCT[G/A]TCTTTGCTATTGTATTGATAATCATAAGTATACAAAAATAATGGGCAAAGTGAATCATG
Arachis_spp_rep_c964p906vAC-0_B_U_2007978417	Arachis_spp_rep_c964p906vAC	ACTTCGTCAGTAACGGACGGGGACTTGACCAAGATCATAACAT	GAGTCGAGGTCATATCGTGGGGACTTGACCAAGATCATAACAG	GTTAAGCTTATAACATAATAACACCCACCCACAGACGTTGGTCCGTAGGTCTGCCTATAGTGAGTC	732	ACCCACAGACGTTGGTCCGTAG	BOT	[T/G]	GCAAACTACTTGAATGTTGTTTTTACTACCTAGGGTGTTATTATGTTATAAGCTTAACT[A/C]TGTTATGATCTTGGTCAAGTCCCCTTGTTAATTTGACATATAGTCAGAAATAAGGT
Arachis_spp_rep_c1508p231vAG-0_T_U_2007978498	Arachis_spp_rep_c1508p231vAG	ACTTCGTCAGTAACGGACCAAACGTATTTTCATGATTTCATCCCA	GAGTCGAGGTCATATCGTCAAACGTATTTTCATGATTTCATCCCG	TATAAAGTTGTTGGGATAGATCCTGCTTGACCTAACCGATCCGAACGTCTGCCTATAGTGAGTC	742	GCTTGACCTAACCGATCCGAAC	TOP	[A/G]	AAATACCAACATTGGGTTGCTCATTATGATAGGCAAACGTATTTTCATGATTTCATCCC[A/G]ATATAAAGTTGTTGGGATAGATCCTTAGTAACTACTATTCTAGTAATCTTTTGCCT
Arachis_spp_rep_c3161p372vAG-0_B_U_2007978753	Arachis_spp_rep_c3161p372vAG	ACTTCGTCAGTAACGGACGTCTCATTGATCACAGCAACACTCAGT	GAGTCGAGGTCATATCGTGTCTCATTGATCACAGCAACACTCAGC	TCTTTGATGGAGAATCATATATCAAGGCGATAGGCTGTACGAATCGGTCTGCCTATAGTGAGTC	747	AGGCGATAGGCTGTACGAATCG	BOT	[T/C]	AAAAGAGTGAGTGGGTCAGTGGTGAAAGTGACTGTGATATATGATTCTCCATCAAAGAC[A/G]CTGAGTGTTGCTGTGATCAATGAGAGTGGCGATATTAATACCATCACTGAAGTTGT
Arachis_spp_rep_c2768p372vCT-0_T_U_2007978701	Arachis_spp_rep_c2768p372vCT	ACTTCGTCAGTAACGGACGATTACTGCGACAAAATGATGTTCCA	GAGTCGAGGTCATATCGTGATTACTGCGACAAAATGATGTTCCG	AGTCAATAAAATATCTTCAGATTATGAAGTCCACAATCGCTAAGCCTCGGTCTGCCTATAGTGAGTC	753	AGTCCACAATCGCTAAGCCTCG	TOP	[A/G]	AATTCCTGCACATATAATGTCTTCGTCCGTGGATTACTGCGACAAAATGATGTTCC[G/A]AAGTCAATAAAATATCTTCAGATTATGAAAGACAAAGGTTTTTTCTGCAGATGCCACCA
Arachis_spp_rep_c6025p116vCT-0_B_U_2007978852	Arachis_spp_rep_c6025p116vCT	ACTTCGTCAGTAACGGACCCACTCTATGAGGACTATGAAAACTTCT	GAGTCGAGGTCATATCGTCCACTCTATGAGGACTATGAAAACTTCC	AAGCTATATATGCAAAGCTTATAAACGTAAGGTGGCGTGACGACTAAGTCTGCCTATAGTGAGTC	756	CGTAAGGTGGCGTGACGACTAA	BOT	[T/C]	TTGTGTGCAGGTTCCGGGTGCATTCTTGCCTTTATAAGCTTTGCATATATAGCTTA[G/A]GAAGTTTTCATAGTCCTCATAGAGTGGTTCGCCATCCACAACTACCCATGGGACATACT
Arachis_spp_rep_c86p1125vCT-0_B_U_2007978164	Arachis_spp_rep_c86p1125vCT	ACTTCGTCAGTAACGGACGGGCTGGGATGAACCAGAAGCT	GAGTCGAGGTCATATCGTGGGCTGGGATGAACCAGAAGCC	ACATTGGTTCCACAACCAGATAGTACGCTCCTACCACGTCGATGTCTGCCTATAGTGAGTC	764	AGTACGCTCCTACCACGTCGAT	BOT	[T/C]	AAGCGCAAGTTCTACCAGCGCTACCTTGATCCTGATCTGGTTGTGGAACCAATGTC[G/A]GCTTCTGGTTCATCCCAGCCAGCACGAACCTCAACAGCATCAACATCGCCATCCGGAGC
Arachis_spp_rep_c640p587vAT-0_T_U_2007978358	Arachis_spp_rep_c640p587vAT	ACTTCGTCAGTAACGGACGGGTTCGGTGGTGATGGAGTTA	GAGTCGAGGTCATATCGTGGGTTCGGTGGTGATGGAGTTT	CGAAACCATCCTTCTTGCTTAAGTGGGTACGGGCGTCACAGTCTGCCTATAGTGAGTC	813	TTAAGTGGGTACGGGCGTCACA	TOP	[A/T]	ACCACAGAGTTGGGGGCAAACAAACGCATACGGAATAAGGGTTCGGTGGTGATGGAGTT[A/T]CCGAAACCATCCTTCTTGCCAACAAGGGCTTCAGGCTTACGACGCCCAACGATTTC
Arachis_spp_rep_c1138p309vAG-0_B_U_2007978427	Arachis_spp_rep_c1138p309vAG	ACTTCGTCAGTAACGGACGTCATTCCCCCTAATATGTTCCAAATTT	GAGTCGAGGTCATATCGTGTCATTCCCCCTAATATGTTCCAAATTC	CAAGTGAATGAATCTAAACTATGTCTATCGTTTGGAGGCGGTCAACCGTCTGCCTATAGTGAGTC	814	TATCGTTTGGAGGCGGTCAACC	BOT	[T/C]	GAGATCTTATAGAAGCCCATGACAAACAGTGAGGACATAGTTTAGATTCATTCACTTGT[A/G]AATTTGGAACATATTAGGGGGAATGAAATAGATATTTCTTTACTCTATAGATCCTT
Arachis_spp_rep_c4244p235vAT-0_T_U_2007978606	Arachis_spp_rep_c4244p235vAT	ACTTCGTCAGTAACGGACGGTTCTAGATCGACGGTGGCAA	GAGTCGAGGTCATATCGTGGTTCTAGATCGACGGTGGCAT	GCTTTTTGGTTTTACCATGATTCACCGACTTAATTCCGAAGGCCGTCTGCCTATAGTGAGTC	859	CACCGACTTAATTCCGAAGGCC	TOP	[A/T]	TCTTCACCCTCGTCTCGCAACTTTTGTTCCCAGAACTGGGTTCTAGATCGACGGTGGCA[A/T]GGCTTTTTGGTTTTACCATGATTTTATTTTCTGCCTGCTTTTAGTTTTGATGTGTC
Arachis_spp_rep_c407p327vAT-0_B_U_2007978300	Arachis_spp_rep_c407p327vAT	ACTTCGTCAGTAACGGACAATTTCGCCACTGATCTTTAGCGT	GAGTCGAGGTCATATCGTAATTTCGCCACTGATCTTTAGCGA	ATGTTTCTTAATTAATGTGGTATTAGAGGCCAATGTTCGTAGTGACCCAGTCTGCCTATAGTGAGTC	895	GGCCAATGTTCGTAGTGACCCA	BOT	[T/A]	AGTGTCAAGGATGCCGATAGCAACTGTATCTAATACCACATTAATTAAGAAACATA[A/T]CGCTAAAGATCAGTGGCGAAATTCAACATAATAGGACCCTGGATCCTTCCAAAAGGGTT
Arachis_spp_c21430p77vAT-0_T_U_2007978800	Arachis_spp_c21430p77vAT	ACTTCGTCAGTAACGGACGGATTCTCCAATGGCATGAATTAGGTA	GAGTCGAGGTCATATCGTGGATTCTCCAATGGCATGAATTAGGTT	CATTGCTATCTACAAGACCCATCGTTGCTCGGTAAGGGGACTACGTCTGCCTATAGTGAGTC	901	CGTTGCTCGGTAAGGGGACTAC	TOP	[A/T]	GCTGGACAGCCGACTAAGCCCATCCTACTCCTGTGATTCTCCAATGGCATGAATTAGGT[A/T]GCATTGCTATCTACAAGACCCATTGTAGCAAACTTTACAAATTCCAAGTCTTATTC
Arachis_spp_rep_c10108p75vCT-0_T_U_2007978737	Arachis_spp_rep_c10108p75vCT	ACTTCGTCAGTAACGGACGAGGTCACAATAAGAGATGTGCTCATA	GAGTCGAGGTCATATCGTGAGGTCACAATAAGAGATGTGCTCATG	TAATTGTAATTACAGAGCTTAATGAACCCGATGGATAGGTCGGTGAAGTCTGCCTATAGTGAGTC	913	ACCCGATGGATAGGTCGGTGAA	TOP	[A/G]	TAGGTTCATTACCAGCACTAACAACAAAAGTAGGTCACAATAAGAGATGTGCTCAT[G/A]ATAATTGTAATTACAGAGCTTAATGATGGAAGTATACTAATTTAAGTTTCATGGCTGAG
Arachis_spp_rep_c1176p285vCT-0_B_U_2007978488	Arachis_spp_rep_c1176p285vCT	ACTTCGTCAGTAACGGACGCAGCGGTAGTGTTAACGTCGCT	GAGTCGAGGTCATATCGTGCAGCGGTAGTGTTAACGTCGCC	ACGTAGTCACACAAGATTTCTTCTAAGCATCGTGCCCTTTCGCAGGTCTGCCTATAGTGAGTC	915	TAAGCATCGTGCCCTTTCGCAG	BOT	[T/C]	CAATTAGCAGCAGCTTGGCTGATTATAGAATTGAAGAAATCTTGTGTGACTACGTC[G/A]GCGACGTTAACACTACCGCTGCCGGAGCTAGGAGTGCTCGGAGTGCTTGGTGAGCTATA
Arachis_spp_rep_c185p274vGT-0_T_U_2007978161	Arachis_spp_rep_c185p274vGT	ACTTCGTCAGTAACGGACGAACAACTATCATTCTGACAAAATGTACAAA	GAGTCGAGGTCATATCGTGAACAACTATCATTCTGACAAAATGTACAAC	TACGAAATTTAGTATCCTACTGCATAGAGTCCCGATCCTAGTGGCTGTCTGCCTATAGTGAGTC	920	TAGAGTCCCGATCCTAGTGGCT	TOP	[A/C]	CACTTTGTTTACATTACCTATACAACTAACAACTATCATTCTGACAAAATGTACAA[C/A]AGATAATAAATATACGAAATTTAGTATCCTACTGCATGTGTTGCAGAAGTATAAAGGAA
Arachis_spp_rep_c1465p393vCT-0_B_U_2007978442	Arachis_spp_rep_c1465p393vCT	ACTTCGTCAGTAACGGACGATCAAGCCATTCCAACGCTTCCT	GAGTCGAGGTCATATCGTGATCAAGCCATTCCAACGCTTCCC	CACTGCAGCCTCGATTTTCTCTAGAACGTCAGACCGGCTTGCGTCTGCCTATAGTGAGTC	950	CTAGAACGTCAGACCGGCTTGC	BOT	[T/C]	CAAGCTGGCCGACAAGTTGGAATCCGATGAAAAGGAGAAAATCGAGGCTGCAGTGA[G/A]GGAAGCGTTGGAATGGCTTGATGACAACCAGACAGTGGAGAAAGAAGATTATGAAGAGA
Arachis_spp_rep_c3473p203vAT-0_T_U_2007978570	Arachis_spp_rep_c3473p203vAT	ACTTCGTCAGTAACGGACGGTGCCCTTCTTGGGTCCTGACA	GAGTCGAGGTCATATCGTGGTGCCCTTCTTGGGTCCTGACT	CTGATAATTCCATCTTTTCCTTTGAAATGCGGCCCCTAGACTCGTGTCTGCCTATAGTGAGTC	952	GAAATGCGGCCCCTAGACTCGT	TOP	[A/T]	TGTACTCCCAATAAGTTACTGATTTGTATTTCTACTGTGTGCCCTTCTTGGGTCCTGAC[A/T]GCTGATAATTCCATCTTTTCCTTTTCTTGGATTTTCATABACACAAACTTAGTACT
Arachis_spp_rep_c1259p378vCT-0_T_U_2007978495	Arachis_spp_rep_c1259p378vCT	ACTTCGTCAGTAACGGACAGGAGAAGGGAAGGTCAGGGGTA	GAGTCGAGGTCATATCGTAGGAGAAGGGAAGGTCAGGGGTG	GAATGGTGTTTGTGATGTTGTCTAGGCAAGGGCGTCTTACCGTGTCTGCCTATAGTGAGTC	969	CTAGGCAAGGGCGTCTTACCGT	TOP	[A/G]	TCGATGTAGCAAGCATAGTAGAGCATCTGGTGGAAGGAGAAGGGAAGGTCAGGGGT[G/A]AGAATGGTGTTTGTGATGTTGTGCCACGTGGCAGGAGTGCCAGCTCCATGGGTTGCAAT
Arachis_spp_rep_c24p707vCT-0_B_U_2007978248	Arachis_spp_rep_c24p707vCT	ACTTCGTCAGTAACGGACAGCCAGGAACTCATCCTTTGGGT	GAGTCGAGGTCATATCGTAGCCAGGAACTCATCCTTTGGGC	AGCTTTCAGATCCTTGTTGATATCGCCACATTCGGTGGAACATACGTCTGCCTATAGTGAGTC	984	CGCCACATTCGGTGGAACATAC	BOT	[T/C]	TTTGAATCACTATAAAGATGAATTTGGAAAAGATATCAACAAGGATCTGAAAGCTG[G/A]CCCAAAGGATGAGTTCCTGGCTCTACTGAGGTCCACTGTCAAGTGCTTGGTCCGTAGCG
Arachis_spp_rep_c590p76vAG-0_T_U_2007978134	Arachis_spp_rep_c590p76vAG	ACTTCGTCAGTAACGGACGTGCCAGAAAAGAATGCAGAGCTA	GAGTCGAGGTCATATCGTGTGCCAGAAAAGAATGCAGAGCTG	ATTACTGTGACTTTAAGTATTAGATTCACGCTAAGGTATCACGATGGCCGTCTGCCTATAGTGAGTC	989	ACGCTAAGGTATCACGATGGCC	TOP	[A/G]	CTATCAAATGGGTCATATCAGTTAAAAAATATGCAGCTGCCAGAAAAGAATGCAGAGCT[A/G]TATTACTGTGACTTTAAGTATTAGATTCCTAGTTTGGTTTCTAGGTAGAATATGTG
Arachis_spp_rep_c5322p310vAT-0_B_U_2007978730	Arachis_spp_rep_c5322p310vAT	ACTTCGTCAGTAACGGACGAATGCAAGAATGTCATATCTGGCTAGT	GAGTCGAGGTCATATCGTGAATGCAAGAATGTCATATCTGGCTAGA	GATCGAGCAAGGTATAATAAGGTCCTTGCGTCCGAGAGTAAGGGCGTCTGCCTATAGTGAGTC	1000	CCTTGCGTCCGAGAGTAAGGGC	BOT	[T/A]	ATATATATCCTACATTGATCCCCATACATCAAACCTTATTATACCTTGCTCGATCT[A/T]CTAGCCAGATATGACATTCTTGCATTCCACAAATTCAACATCTCTTATTTAGATAAGTA
Arachis_spp_rep_c1492p77vAG-0_B_U_2007978553	Arachis_spp_rep_c1492p77vAG	ACTTCGTCAGTAACGGACGTGAAGCTGGAACTGGTTGAGTACCTT	GAGTCGAGGTCATATCGTGTGAAGCTGGAACTGGTTGAGTACCTC	TGGTCTTGTATTCTGAACCAATGCCAGGTCGGAACTTGGTCTGTCTGCCTATAGTGAGTC	1002	ATGCCAGGTCGGAACTTGGTCT	BOT	[T/C]	TGATGAGGTTAGGGAGCGTATAATTGCACCAACGCAGKTGGTTCAGAATACAAGACCAC[A/G]AGGTACTCAACCAGTTCCAGCTTCAAGGCAACACCTACAAAGTCCCCTGCCAGTTC
Arachis_spp_c4718p224vCG-0_T_U_2007978774	Arachis_spp_c4718p224vCG	ACTTCGTCAGTAACGGACGGGAGCCGAAACTGTTTGTATCTAAATTC	GAGTCGAGGTCATATCGTGGGAGCCGAAACTGTTTGTATCTAAATTG	TTGTGAATATTTGTTATTGTTATTGAGTCGTAGGACGCTGTGCCTAGGTCTGCCTATAGTGAGTC	1006	AGTCGTAGGACGCTGTGCCTAG	TOP	[C/G]	GAAATGAAACTCGCGATTCATCATCTTCACTTGGAGCCGAAACTGTTTGTATCTAAATT[C/G]GTTGTGAATATTTGTTATTGTTATTGTTATGATTATTATATAGACCGTAAAGAAGT
Arachis_spp_c4471p124vCT-0_T_U_2007978529	Arachis_spp_c4471p124vCT	ACTTCGTCAGTAACGGACGACAACAATTTTTTTTCTTCGTGTAATATA	GAGTCGAGGTCATATCGTGACAACAATTTTTTTTCTTCGTGTAATATG	CTAATGATTTTCTAGATCTAATGAAATTAGGAAACGTCATCCACGCGGGTCTGCCTATAGTGAGTC	1030	TTAGGAAACGTCATCCACGCGG	TOP	[A/G]	TTACAAGTTACAAATGAAAACAATAGATACAACAATTTTTTTTCTTCGTGTAATAT[G/A]TCTAATGATTTTCTAGATCTAATGAAACATTCTAAAAACAAAGAATGGAGAATGTAAAT
Arachis_spp_c6413p166vAG-0_B_U_2007978863	Arachis_spp_c6413p166vAG	ACTTCGTCAGTAACGGACCAATCCCAATGCTCAATCAGGTCTT	GAGTCGAGGTCATATCGTCAATCCCAATGCTCAATCAGGTCTC	AATCTACGAGGTTTATATATCCAAACGTTCTAGCCTAACCGCCTTGAGTCTGCCTATAGTGAGTC	1037	CGTTCTAGCCTAACCGCCTTGA	BOT	[T/C]	GTAGCTTTTTCAGGTTAAGGTAGGTTTGCCAGATTTGGATATATAAACCTCGTAGATTA[A/G]AGACCTGATTGAGCATTGGGATTGTACATTGATGACATACGTTTACAATGTAAGTA
Arachis_spp_rep_c158p307vAC-0_T_U_2007978202	Arachis_spp_rep_c158p307vAC	ACTTCGTCAGTAACGGACACCCGAACGTGATGGAGGCA	GAGTCGAGGTCATATCGTACCCGAACGTGATGGAGGCC	AGGTTGTGGTGAGCTCGTAAAGCTCGGTTTTCCGTGGACCGTCTGCCTATAGTGAGTC	1042	AAAGCTCGGTTTTCCGTGGACC	TOP	[A/C]	GCTCTGGTGTCGATGAACCATGACACACAGTCGTGCATGGACCCGAACGTGATGGAGGC[A/C]AAGGTTGTGGTGAGCTCGTGCGGGCACGACGGGCCTTTCGGCGCCACCGGGGTTAA
Arachis_spp_rep_c90p404vGT-0_B_U_2007978476	Arachis_spp_rep_c90p404vGT	ACTTCGTCAGTAACGGACGGTGCAGAGGGCAAGCCTCCT	GAGTCGAGGTCATATCGTGGTGCAGAGGGCAAGCCTCCG	ACTATGTGAAAGTAGATTGGGACAAGTCGAAGCGTCCTGTTAGGGAGTCTGCCTATAGTGAGTC	1046	AGTCGAAGCGTCCTGTTAGGGA	BOT	[T/G]	GCACCTTCTTCTTCATCCTCATCAACCCATTTGTCCCAATCTACTTTCACATAGTG[C/A]GGAGGCTTGCCCTCTGCACGTAGCAACCTTTTCCACCACCCTTCCTCTGCCTTCTGAAC
Arachis_spp_rep_c8556p270vAG-0_T_U_2007978610	Arachis_spp_rep_c8556p270vAG	ACTTCGTCAGTAACGGACGTGCAACCGCATGATTTGGTCTA	GAGTCGAGGTCATATCGTGTGCAACCGCATGATTTGGTCTG	GCTAACTAGTACTTTTAAATAAAGAAAACCAAGGGGCTCGACTTAGTCCGTCTGCCTATAGTGAGTC	1060	ACCAAGGGGCTCGACTTAGTCC	TOP	[A/G]	ACAACAAGCATCAGCCGCAATGGAACAATAATGGATATTGCAACCGCATGATTTGGTCT[A/G]CGCTAACTAGTACTTTTAAATAAAGAAACAGACCATATGCGTGTATCAGTATCGAC
Arachis_spp_rep_c1311p245vAT-0_T_U_2007978652	Arachis_spp_rep_c1311p245vAT	ACTTCGTCAGTAACGGACTGGTCAAAGCTTACATACATAGAGCTCTA	GAGTCGAGGTCATATCGTTGGTCAAAGCTTACATACATAGAGCTCTT	TTCCTCCTTATTTTTTGAACGGACCGAATGACCAGCGGCTTTGGTCTGCCTATAGTGAGTC	1063	GACCGAATGACCAGCGGCTTTG	TOP	[A/T]	GAATATGGTAAACCTGAATTGTGATTTCAAATGGTCAAAGCTTACATACATAGAGCTCT[A/T]CTTCCTCCTTATTTTTTGAACGGGAGAAGCTTATAACAAAAAATGCAGGTTCCCCA
Arachis_spp_rep_c8465p176vAG-0_T_U_2007978792	Arachis_spp_rep_c8465p176vAG	ACTTCGTCAGTAACGGACTGTGTTTTCTCCTAATATTTTTGTTCTAA	GAGTCGAGGTCATATCGTTGTGTTTTCTCCTAATATTTTTGTTCTAG	CGGATTGATGCTATGGAAAATACGTGTAGAAACGAACCTGGTGCGTCTGCCTATAGTGAGTC	1078	CGTGTAGAAACGAACCTGGTGC	TOP	[A/G]	TGCTTCAGATGCCCCGTACACCCTTTTAATGTGTGTTTTCTCCTAATATTTTTGTTCTA[A/G]ACGGATTGATGCTATGGAAAATAAGAGGGCTTACTTTTTGTAACTTGAATAAAAAA
Arachis_spp_rep_c4159p63vAG-0_T_U_2007978766	Arachis_spp_rep_c4159p63vAG	ACTTCGTCAGTAACGGACGACCCTTAGACAAGGCGAGCCAA	GAGTCGAGGTCATATCGTGACCCTTAGACAAGGCGAGCCAG	GAGGTTATCCTGAAGTTGATCCTCCCATTGTGGCGTCGATGAAGGTCTGCCTATAGTGAGTC	1079	TCCCATTGTGGCGTCGATGAAG	TOP	[A/G]	CGGCCGGGGCAACAATCATCACGTAGCAATCCAATTCCACCCTTAGACAAGGCGAGCCA[A/G]CGAGGTTATCCTGAAGTTGATCCGCAAAATCAATATTCTCAGTTCCACAATCATTT
Arachis_spp_c8885p129vCT-0_T_U_2007978613	Arachis_spp_c8885p129vCT	ACTTCGTCAGTAACGGACTGCTTGTTGTTGTCTTCAAGGTTGAA	GAGTCGAGGTCATATCGTTGCTTGTTGTTGTCTTCAAGGTTGAG	TGAAAGACCATGAACGGATGCTGAATTGGGCGAAGTCATCCGTCTGCCTATAGTGAGTC	1111	GCTGAATTGGGCGAAGTCATCC	TOP	[A/G]	GCAATATCCATTATTGTTCCATTGCGGCTGATGCTTGTTGTTGTCTTCAAGGTTGA[G/A]ATGAAAGACCATGAACGGATGAGATGAACCTGACGACCCCCAACCGACGAAGCAGATGA
Arachis_spp_rep_c1534p178vCG-0_T_U_2007978244	Arachis_spp_rep_c1534p178vCG	ACTTCGTCAGTAACGGACGCAGTTTATGCGTGTATAGTTCATCAAAC	GAGTCGAGGTCATATCGTGCAGTTTATGCGTGTATAGTTCATCAAAG	AATAAAATTTGAGCCACTTATTATTTACTTCGGGCGAACATGACAGCGTCTGCCTATAGTGAGTC	1145	TACTTCGGGCGAACATGACAGC	TOP	[C/G]	CTGTGTGTGAAACTATAGTGTGAGCAATACAGCAGTTTATGCGTGTATAGTTCATCAAA[C/G]CAATAAAATTTGAGCCACTTATTATTGTGACAAAAAAAAAGGAACGGCC
Arachis_spp_rep_c4106p74vCT-0_T_U_2007978343	Arachis_spp_rep_c4106p74vCT	ACTTCGTCAGTAACGGACGAGGTCACAATAAGAGATGTGCTCATA	GAGTCGAGGTCATATCGTGAGGTCACAATAAGAGATGTGCTCATG	TAATTGTAATTACAGAGCTTAATGAGACCTGTACTCTCGCGCAATTCGTCTGCCTATAGTGAGTC	1151	GACCTGTACTCTCGCGCAATTC	TOP	[A/G]	TAGGTTCATTACCAACACTAACAACAAAAGTAGGTCACAATAAGAGATGTGCTCAT[G/A]ATAATTGTAATTACAGAGCTTAATGATGGGAGTATACTAATTTAAGTTTCATGGCTGAG
Arachis_spp_rep_c1311p552vCT-0_T_U_2007978651	Arachis_spp_rep_c1311p552vCT	ACTTCGTCAGTAACGGACGAGAGACAAGTGTCATCCCAAAGCA	GAGTCGAGGTCATATCGTGAGAGACAAGTGTCATCCCAAAGCG	CCTCAGGCTAGTAATCAGGATAAATGCTGTAGAGCGTGAATCCCGGTCTGCCTATAGTGAGTC	1173	ATGCTGTAGAGCGTGAATCCCG	TOP	[A/G]	AGGGACTGTGAAACAGAAGATGCCTCAAAAGATAGAGACAAGTGTCATCCCAAAGC[G/A]GCCTCAGGCTAGTAATCAGGATAAATCCAAGCCTTCGGATGATTCTTCATTGAAAGTGA
Arachis_spp_rep_c6966p252vAT-0_B_U_2007978784	Arachis_spp_rep_c6966p252vAT	ACTTCGTCAGTAACGGACGAATGCAAGAATGTCATATCTGGCTAGT	GAGTCGAGGTCATATCGTGAATGCAAGAATGTCATATCTGGCTAGA	GATCGAGCAAGGTATAATAAGGTCGCTTCGATGGCACCCTTACGAGTCTGCCTATAGTGAGTC	1225	CGCTTCGATGGCACCCTTACGA	BOT	[T/A]	ATATATATCCTACATTGATCCCCATACATCAAACCTTATTATACCTTGCTCGATCT[A/T]CTAGCCAGATATGACATTCTTGCATTCCACAAATTCAACATCTCTTATTTAGATAAGTA
Arachis_spp_rep_c1510p208vCG-0_T_U_2007978326	Arachis_spp_rep_c1510p208vCG	ACTTCGTCAGTAACGGACGCAGTTTATGCATGTATAGTTCATCAAAC	GAGTCGAGGTCATATCGTGCAGTTTATGCATGTATAGTTCATCAAAG	AATAAAATTTGAGCCACTTATTATTGTCACATACCGTGAGCCGCCTAGTCTGCCTATAGTGAGTC	1227	GTCACATACCGTGAGCCGCCTA	TOP	[C/G]	CTGCGTGTGAAACTATAGTGTGAGCAATACAGCAGTTTATGCATGTATAGTTCATCAAA[C/G]CAATAAAATTTGAGCCACTTATTATTGTGACAWAAAAAACAATTTTATAGGAGACG
Arachis_spp_c4421p250vCT-0_B_U_2007978770	Arachis_spp_c4421p250vCT	ACTTCGTCAGTAACGGACCCCTTGGAACCTCAACTGTTGTCTTT	GAGTCGAGGTCATATCGTCCCTTGGAACCTCAACTGTTGTCTTC	CTAGATCAGGCTTCATGGCTATCACGGGTAACTCACTCGGTGTGGTCTGCCTATAGTGAGTC	1241	CACGGGTAACTCACTCGGTGTG	BOT	[T/C]	ATGGTGCCAGTTGGTCGATAGTGGCTTAGAAGAATAGCCATGAAGCCTGATCTAGT[G/A]AAGACAACAGTTGAGGTTCCAAGGGTGTTGGACATCATGGTTGCATGGTATGCAAACAT
Arachis_spp_c4234p146vCT-0_B_U_2007978526	Arachis_spp_c4234p146vCT	ACTTCGTCAGTAACGGACGCCCACTCATACTGTGGTTTGAATGAGT	GAGTCGAGGTCATATCGTGCCCACTCATACTGTGGTTTGAATGAGC	GAGTCAGTTACTATGGAAGCTAAGCGGAGGGTCAGTCCGCACTACGTGTCTGCCTATAGTGAGTC	1267	GGAGGGTCAGTCCGCACTACGT	BOT	[T/C]	TACATATGTTGATGATTATGATGAGGTTTTGCTTAGCTTCCATAGTAACTGACTCT[G/A]CTCATTCAAACCACAGTATGAGTGGGACCAGATCTATCTTTGAAGATATCAAAGTGTAA
Arachis_spp_c8451p249vCT-0_T_U_2007978877	Arachis_spp_c8451p249vCT	ACTTCGTCAGTAACGGACGTTATGAGTACTGTGCGCCATGGA	GAGTCGAGGTCATATCGTGTTATGAGTACTGTGCGCCATGGG	AGGATAATGGCTTAGCTTGCGTTTCCGCGCACAGATAGTCACGTCTGCCTATAGTGAGTC	1269	GTTTCCGCGCACAGATAGTCAC	TOP	[A/G]	GGGCTTCACAAGTTCACATACAGCGTTTGGTAGGTTATGAGTACTGTGCGCCATGG[G/A]CAGGATAATGGCTTAGCTTGCCCGCTATCCGGGACATGGATGGGAAATAGCATACGCTG
Arachis_spp_rep_c6411p221vCG-0_B_U_2007978641	Arachis_spp_rep_c6411p221vCG	ACTTCGTCAGTAACGGACGAATTGCATTGCATCCTAGTGAGTCG	GAGTCGAGGTCATATCGTGAATTGCATTGCATCCTAGTGAGTCC	ATGTTCCAATAAAGAGAAGAAGAAACGGTACTGCCTGTCGCATAGAGTCTGCCTATAGTGAGTC	1272	ACGGTACTGCCTGTCGCATAGA	BOT	[G/C]	CTGTTATGTATTCTGGACAATCATCCAACTCTCTTTCTTCTTCTCTTTATTGGAACATT[C/G]GACTCACTAGGATGCAATGCAATTCCACCTTATTCCTATTGCTCTTTATTGAATTC
Arachis_spp_c3983p793vCT-0_B_U_2007978762	Arachis_spp_c3983p793vCT	ACTTCGTCAGTAACGGACGCACGCACTTCTTGAGACATCCAT	GAGTCGAGGTCATATCGTGCACGCACTTCTTGAGACATCCAC	TAAGTTCCTCTTCTGGGTCTGTGCACCTGAAGCGAACTGTCTGGTCTGCCTATAGTGAGTC	1276	TGCACCTGAAGCGAACTGTCTG	BOT	[T/C]	GATGGTTCCCTTGATACTATGGCTAGAAAACCTGCAGACCCAGAAGAGGAACTTAG[G/A]TGGATGTCTCAAGAAGTGCGTGGTTATGTTGAAGCTGTTCTTAACAGCCTTGCTGCTAA
Arachis_spp_rep_c1404p592vCT-0_B_U_2007978544	Arachis_spp_rep_c1404p592vCT	ACTTCGTCAGTAACGGACGGTCTCTCAACCGGCCTTCCAAT	GAGTCGAGGTCATATCGTGGTCTCTCAACCGGCCTTCCAAC	CCAATCTTCGCTTTAAAGGTCATGGTCACCACGCTTTGCACGAGTCTGCCTATAGTGAGTC	1309	ATGGTCACCACGCTTTGCACGA	BOT	[T/C]	GGAACGCCTATCATGCAGCAACCTCAGAAGGACAGACCTTTAAAGCGAAGATTGGG[G/A]TTGGAAGGCCGGTTGAGAGACGATCGTGGTAATCGTCGAGATCATGATCGGAATGACAG
Arachis_spp_rep_c134p541vCG-0_B_U_2007978287	Arachis_spp_rep_c134p541vCG	ACTTCGTCAGTAACGGACGCCTGAATTCAATGGCCTATGTTGATG	GAGTCGAGGTCATATCGTGCCTGAATTCAATGGCCTATGTTGATC	TTAGCAATACGACATTGCTACCGTTCGCAGAAAGACCGACTCCTGTCTGCCTATAGTGAGTC	1311	GTTCGCAGAAAGACCGACTCCT	BOT	[G/C]	CAATTTGGCATGACAGACCCATTAAAGGCGGAACAAGGTAGCAATGTCGTATTGCTAAA[C/G]ATCAACATAGGCCATTGAATTCAGGGTTGGACCGCCACCGTCAAATACAGTAGAGC
Arachis_spp_rep_c800p624vCT-0_T_U_2007978483	Arachis_spp_rep_c800p624vCT	ACTTCGTCAGTAACGGACGAGTATCGGAATCCAGCCTCCTGA	GAGTCGAGGTCATATCGTGAGTATCGGAATCCAGCCTCCTGG	GACAGCCTAGTCTTGTCGAGTATACCCTACAGTTGCGGACGAGGTCTGCCTATAGTGAGTC	1312	ATACCCTACAGTTGCGGACGAG	TOP	[A/G]	ACAACAACAGTAATGTCGTCAAGCTTGCCKCCGTAGTATCGGAATCCAGCCTCCTG[G/A]GCAGCAGCAGCAAACGGCGACAGCCTAGTCTTGTCGAGTGCTCGCTCGCGAGCTAGTGC
Arachis_spp_c5693p296vAG-0_T_U_2007978844	Arachis_spp_c5693p296vAG	ACTTCGTCAGTAACGGACGGTTCCCAACATGGCTGTCAATA	GAGTCGAGGTCATATCGTGGTTCCCAACATGGCTGTCAATG	TGTCTACAATAATGCCAATATGGTGAACCGTGGGTGACTAACGAGGTCTGCCTATAGTGAGTC	1319	TGAACCGTGGGTGACTAACGAG	TOP	[A/G]	CTGCTTGCCACTTCCTTGGAAACAAGGCAGTTATGTGGGTTCCCAACATGGCTGTCAAT[A/G]GTGTCTACAATAATGCCAATATGGCAAGTTAATTAACTATGCCTTTCTTGAAGCCT
Arachis_spp_rep_c1138p109vAC-0_T_U_2007978422	Arachis_spp_rep_c1138p109vAC	ACTTCGTCAGTAACGGACGAATTGTGGAGAGAATTGGCTTTATTA	GAGTCGAGGTCATATCGTGAATTGTGGAGAGAATTGGCTTTATTC	TTCTCTTACTTCAATATTTCACTGGGTAACTTGGCTCCGACCTAACGGTCTGCCTATAGTGAGTC	1326	GTAACTTGGCTCCGACCTAACG	TOP	[A/C]	AGAAAATAACAGAATGGGTGAAAGGAATTGGTAGAATTGTGGAGAGAATTGGCTTTATT[A/C]ATTCTCTTACTTCAATATTTCACTGGTCTGGAGAATTTCATACTAAAATCTCCTGC
Arachis_spp_rep_c712p586vCT-0_B_U_2007978320	Arachis_spp_rep_c712p586vCT	ACTTCGTCAGTAACGGACGTGAATTCAAAATGTGGGAGAGCTGT	GAGTCGAGGTCATATCGTGTGAATTCAAAATGTGGGAGAGCTGC	AGATTGAGAAAAAGGAGTTATCATCCGACAAGCCGTATGTGCTGGAGTCTGCCTATAGTGAGTC	1331	CCGACAAGCCGTATGTGCTGGA	BOT	[T/C]	TCAAAGGGTTCAGGATCTAGTTCTTTCCCAGATGATAACTCCTTTTTCTCAATCTG[G/A]CAGCTCTCCCACATTTTGAATTCAACTTTTACTGAATCATCTTTTCCTTGCTTCACTTC
Arachis_spp_rep_c3707p294vCT-0_T_U_2007978635	Arachis_spp_rep_c3707p294vCT	ACTTCGTCAGTAACGGACGGCTGCTGCTGGTTTGGCTTCTA	GAGTCGAGGTCATATCGTGGCTGCTGCTGGTTTGGCTTCTG	TTCCTTTGTTCAGGCTGTTCTGTCGGTAGATCACGTTCAGCACGTCTGCCTATAGTGAGTC	1333	GTCGGTAGATCACGTTCAGCAC	TOP	[A/G]	CTCCACAGAGCAGCAGAAGAGCCATGCTTGGTGCTGCTGCTGCTGGTTTGGCTTCT[G/A]CTTCCTTTGTTCAGGCTGTTCTTGCTGATGCCAAACCCATCAAAGTTGGCCCTCCTCCT
Arachis_spp_rep_c8806p171vAG-0_T_U_2007978878	Arachis_spp_rep_c8806p171vAG	ACTTCGTCAGTAACGGACTGTGTTTTCTCCTAATATTTTTGTTCTAA	GAGTCGAGGTCATATCGTTGTGTTTTCTCCTAATATTTTTGTTCTAG	CGGATTGATGCTATGGAAAATAGCGATTCATAGACCCGTTTCCGGTCTGCCTATAGTGAGTC	1335	GCGATTCATAGACCCGTTTCCG	TOP	[A/G]	ATGCTTCAGATGCCCCGTACACCCTTTAATGTGTGTTTTCTCCTAATATTTTTGTTCTA[A/G]ACGGATTGATGCTATGGAAAATAAGAGGGCCTACTTTTTGTTAACTTGATAAAATC
Arachis_spp_rep_c2431p74vCT-0_T_U_2007978453	Arachis_spp_rep_c2431p74vCT	ACTTCGTCAGTAACGGACGAGGTCACAATAAGAGATGTGCTCATA	GAGTCGAGGTCATATCGTGAGGTCACAATAAGAGATGTGCTCATG	TAATTGTAATTACAGAGCTTAATGACTCAGATACCGAGACTTGGGCCGTCTGCCTATAGTGAGTC	1340	CTCAGATACCGAGACTTGGGCC	TOP	[A/G]	TAGGTTCACTACCAACACTAACAACAAAAGTAGGTCACAATAAGAGATGTGCTCAT[G/A]ATAATTGTAATTACAGAGCTTAATGATGGAAGTATACTAATTTAAGTTTCATGGCTGAG
Arachis_spp_rep_c1396p1296vAG-0_B_U_2007978589	Arachis_spp_rep_c1396p1296vAG	ACTTCGTCAGTAACGGACTCCATATGTTGCATCACCTGTGTAT	GAGTCGAGGTCATATCGTTCCATATGTTGCATCACCTGTGTAC	GGAACCTTACTAATACATATGCTGCAGTAATCAGGCGTCTGTTGGCGTCTGCCTATAGTGAGTC	1375	CAGTAATCAGGCGTCTGTTGGC	BOT	[T/C]	TCTCCTGGTTGGGTCTGTGATAGCATTGGCATACCAGCATATGTATTAGTAAGGTTCCC[A/G]TACACAGGTGATGCAACATATGGATTCATCATGTTCTGGTATAGTGTTTGAGGTCC
Arachis_spp_rep_c3343p166vAT-0_T_U_2007978454	Arachis_spp_rep_c3343p166vAT	ACTTCGTCAGTAACGGACGGTTCTAGATCGACGGTGGCAA	GAGTCGAGGTCATATCGTGGTTCTAGATCGACGGTGGCAT	GCTTTTTGGTTTTACCATGATTGCACTGCGCCAACCTTAGTGGGGTCTGCCTATAGTGAGTC	1382	GCACTGCGCCAACCTTAGTGGG	TOP	[A/T]	TCTTCACCCTCGTCTCGCAACTTTTGTTCCCAGAACTGGGTTCTAGATCGACGGTGGCA[A/T]GGCTTTTTGGTTTTACCATGATTTTATTTTCTGCCTGCTTTTAGTTTTGATGTGTC
Arachis_spp_rep_c5646p164vCT-0_T_U_2007978841	Arachis_spp_rep_c5646p164vCT	ACTTCGTCAGTAACGGACGCTTCCACTTCACTGGCATCAA	GAGTCGAGGTCATATCGTGCTTCCACTTCACTGGCATCAG	TTCCTCTAACCTTGATGGTTTCCGACTGTCCGAGGTTGTAATCCGTCTGCCTATAGTGAGTC	1407	CGACTGTCCGAGGTTGTAATCC	TOP	[A/G]	ATTCCTCAACCTCGGACCCTAATGGTTTAAAGACGGCTTCCACTTCACTGGCATCA[G/A]CTTCCTCTAACCTTGATGGTTTCCACCTGGGATTCTGATCCTTGTCCACCAATACTGCT
Arachis_spp_rep_c2000p580vAT-0_B_U_2007978688	Arachis_spp_rep_c2000p580vAT	ACTTCGTCAGTAACGGACGTCACCGCAAGTATATCTTTGGTGGT	GAGTCGAGGTCATATCGTGTCACCGCAAGTATATCTTTGGTGGA	ATGTTGCTTCTTACATGAGGACGACGTTGCACGGTGGAGCCATAGTCTGCCTATAGTGAGTC	1439	GACGTTGCACGGTGGAGCCATA	BOT	[T/A]	GACTGGTATTTCTCAGGTTCATCTTCCTGCAAAGTCCTCATGTAAGAAGCAACATG[A/T]CCACCAAAGATATACTTGCGGTGAACTTCGGGATCAAGCTCCTTCTTCTCTTTGTCAAA
Arachis_spp_rep_c2946p283vAG-0_B_U_2007978633	Arachis_spp_rep_c2946p283vAG	ACTTCGTCAGTAACGGACGAGACTCGATGTTCAAAATCCAAATT	GAGTCGAGGTCATATCGTGAGACTCGATGTTCAAAATCCAAATC	GCAGTGTAGGACAAGTCCTAAATTCGCGGCGATCCCATAGAGAAGTCTGCCTATAGTGAGTC	1493	TTCGCGGCGATCCCATAGAGAA	BOT	[T/C]	TGAGAATACTTTTAAGTTTTGTAAACTGCAGTGAATTTTAGGACTTGTCCTACACTGCT[A/G]ATTTGGATTTTGAACATCGAGTCTATATCTTGTGCTTTAAACTTTAATTGTATCGA
Arachis_spp_rep_c604p197vCT-0_T_U_2007978383	Arachis_spp_rep_c604p197vCT	ACTTCGTCAGTAACGGACCAAGGCCAGAAGCCTCATGAA	GAGTCGAGGTCATATCGTCAAGGCCAGAAGCCTCATGAG	TAGTCTTCTAGAGGAAGGCAGAGTAGCGTCCCGTCTCATAGAGTGGTCTGCCTATAGTGAGTC	1550	TAGCGTCCCGTCTCATAGAGTG	TOP	[A/G]	TTGAAGTTTTACCTTGGTGCTAGGTTTTCTTTGAAGCAAGGCCAGAAGCCTCATGA[G/A]TTAGTCTTCTAGAGGAAGGCAGAGTCTTAGAATTTCTTTTTGATATTCTGTTTTGTGTT
Arachis_spp_c4383p74vCT-0_T_U_2007978723	Arachis_spp_c4383p74vCT	ACTTCGTCAGTAACGGACGAGGTCACAATAAGAGATGTGCTCATA	GAGTCGAGGTCATATCGTGAGGTCACAATAAGAGATGTGCTCATG	TAATTGTAATTACAGAGCTTAATGATAGACGTGCGAGGGTCTGATCTGTCTGCCTATAGTGAGTC	1559	TAGACGTGCGAGGGTCTGATCT	TOP	[A/G]	TAGGTTCATTACCAACACTAACAACAAAAGTAGGTCACAATAAGAGATGTGCTCAT[G/A]ATAATTGTAATTACAGAGCTTAATGATGGAAGTATACCAATTTAAGTTTCATGGCTGAG
Arachis_spp_rep_c7926p192vCT-0_T_U_2007978575	Arachis_spp_rep_c7926p192vCT	ACTTCGTCAGTAACGGACGTTGAAGACAACAACAAGCATCAGCA	GAGTCGAGGTCATATCGTGTTGAAGACAACAACAAGCATCAGCG	CAATGGAAAAACAATGGATATTAAGCCGAGTATTGGGGTAGTCCGTCTGCCTATAGTGAGTC	1563	AAGCCGAGTATTGGGGTAGTCC	TOP	[A/G]	ATCTCATCCGTTCATGGTCTTTCATTTCAACCTTGAAGACAACAACAAGCATCAGC[G/A]GCAATGGAAAAACAATGGATATTGCAACCGCATGATTTGGTCTACGCTAACTAGTACTT
Arachis_spp_rep_c2716p163vCG-0_T_U_2007978504	Arachis_spp_rep_c2716p163vCG	ACTTCGTCAGTAACGGACGCAGTTTATGCATGTATAGTTCATCAAAC	GAGTCGAGGTCATATCGTGCAGTTTATGCATGTATAGTTCATCAAAG	AATAAAATTTGAGCCACTTATTATTGCAATCTCCGTCAGGAAAGCGTGTCTGCCTATAGTGAGTC	1587	GCAATCTCCGTCAGGAAAGCGT	TOP	[C/G]	CTGTGTGTGAAACTATAGTGTGAGCAATACAGCAGTTTATGCATGTATAGTTCATCAAA[C/G]CAATAAAATTTGAGCCACTTATTATTGTGCATRWMARWWAWTGTAATATAAAAATA
Arachis_spp_rep_c864p215vCT-0_T_U_2007978367	Arachis_spp_rep_c864p215vCT	ACTTCGTCAGTAACGGACGCGAAGCAATGTTGTAATCTTGCAGTTTA	GAGTCGAGGTCATATCGTGCGAAGCAATGTTGTAATCTTGCAGTTTG	TATCTTGCATGCTTTCTCGTCAACGGTGTTTCCTACGGCGAGGTCTGCCTATAGTGAGTC	1588	CAACGGTGTTTCCTACGGCGAG	TOP	[A/G]	GCCCAAGCGTTCACAATTACTCGTGTTCCCGAAGCAATGTTGTAATCTTGCAGTTT[G/A]ATATCTTGCATGCTTTCTCGTGGGACTAGTAACGGAATTGGTGGATGTAGTCGAAGAGT
Arachis_spp_rep_c1815p761vGT-0_B_U_2007978560	Arachis_spp_rep_c1815p761vGT	ACTTCGTCAGTAACGGACGTTGGCACACCTTTGCGAACT	GAGTCGAGGTCATATCGTGTTGGCACACCTTTGCGAACG	GATAAAGCCAGAGGATTCGAGCTTCAGCATCCGAATCAGGTCCGTCTGCCTATAGTGAGTC	1590	CTTCAGCATCCGAATCAGGTCC	BOT	[T/G]	TCCTCCATATGTAGGGTTTGCATTATTCGCTCCTCTCGAATCCTCTGGCTTTATCG[C/A]GTTCGCAAAGGTGTGCCAACCGAGAAGGTATGGCATAATAAAATTGAAAATTGAGCTCA
Arachis_spp_rep_c492p116vCT-0_B_U_2007978274	Arachis_spp_rep_c492p116vCT	ACTTCGTCAGTAACGGACGAGCAAATGTCGGCGCAAGAT	GAGTCGAGGTCATATCGTGAGCAAATGTCGGCGCAAGAC	TCAAGAAACAGCTCCAGAGCAGCTTAGGGCGGGGACTCATTCGTCTGCCTATAGTGAGTC	1595	AGCTTAGGGCGGGGACTCATTC	BOT	[T/C]	TCGAGAAATTGCTGAGCATATTCCAAGGCGAGCTGGCTCTGGAGCTGTTTCTTGAG[G/A]TCTTGCGCCGACATTTGCTGCGACGATCCAGGCGAAGGACTTGAGAATGACTCCATTTG
Arachis_spp_rep_c90p344vAG-0_T_U_2007978480	Arachis_spp_rep_c90p344vAG	ACTTCGTCAGTAACGGACTGTAGGAGTGAGAAGCATATTCTGTGTA	GAGTCGAGGTCATATCGTTGTAGGAGTGAGAAGCATATTCTGTGTG	TTCAGAAGGCAGAGGAAGGATGCCGTACCAGTATGTTCCGGGTCTGCCTATAGTGAGTC	1601	ATGCCGTACCAGTATGTTCCGG	TOP	[A/G]	GACAAGGTTAATGTTGAGGAGAGCAAAATTAATGTAGGAGTGAGAAGCATATTCTGTGT[A/G]GTTCAGAAGGCAGAGGAAGGGTGGTGGAAAAGGTTGCTACGTGCAGAGGGCAAGCC
Arachis_spp_rep_c5979p86vCT-0_B_U_2007978674	Arachis_spp_rep_c5979p86vCT	ACTTCGTCAGTAACGGACTTCTCCTTGGCTTTGAATTCAATGT	GAGTCGAGGTCATATCGTTTCTCCTTGGCTTTGAATTCAATGC	TCCTCTATCAAATAAAATGGATCGTTTGCACTATCAACCGTCCGCGTCTGCCTATAGTGAGTC	1628	GTTTGCACTATCAACCGTCCGC	BOT	[T/C]	AAAGGTATACATAGCTTCAAAAAGTGTCATCGGATCCATTTTATTTGATAGAGGAA[G/A]CATTGAATTCAAAGCCAAGGAGAATTGTATATGGGAGTGACAACAGATTTAACTTGTAG
Arachis_spp_rep_c954p790vAG-0_T_U_2007978350	Arachis_spp_rep_c954p790vAG	ACTTCGTCAGTAACGGACTTTGTGTCTGTGATCTTTGAAGTCAAA	GAGTCGAGGTCATATCGTTTTGTGTCTGTGATCTTTGAAGTCAAG	AAATCTTATCATGTAACAAGATCAACTTCGTAAGTGAGGCCGGTTCAGTCTGCCTATAGTGAGTC	1634	CTTCGTAAGTGAGGCCGGTTCA	TOP	[A/G]	TCATTTATCTCTAGAAATTAAGAGACTGTAATATTTGTGTCTGTGATCTTTGAAGTCAA[A/G]CAAATCTTATCATGTAACAAGATCAATAAAATATACATGCTCTGAGATTTATAAAA
Arachis_spp_rep_c1208p467vAT-0_T_U_2007978458	Arachis_spp_rep_c1208p467vAT	ACTTCGTCAGTAACGGACGCATCCTCACCTCAATCTGGCTGAA	GAGTCGAGGTCATATCGTGCATCCTCACCTCAATCTGGCTGAT	CAATTTTACTACATCTTTGGTTTCTGTTCCGTCGTCAAGCTCAGGAGTCTGCCTATAGTGAGTC	1644	TGTTCCGTCGTCAAGCTCAGGA	TOP	[A/T]	ACTCCCATTTGGAGCTGTTTTCATTGAGCTTTTCTTCATCCTCACCTCAATCTGGCTGA[A/T]CCAATTTTACTACATCTTTGGTTTCCTCTTCTTGGTCTTTGCCATCCTCATCGTCA
Arachis_spp_rep_c1755p340vCT-0_T_U_2007978559	Arachis_spp_rep_c1755p340vCT	ACTTCGTCAGTAACGGACGTTTATTTTGGTCCTGCTGGTGTGTA	GAGTCGAGGTCATATCGTGTTTATTTTGGTCCTGCTGGTGTGTG	CCTTATGATAGAGCAGTTATTGCAGATCGTACCGTCCTCCAAGAGGTCTGCCTATAGTGAGTC	1647	AGATCGTACCGTCCTCCAAGAG	TOP	[A/G]	TTATGAAGCTGATTTTGGGTTGGGGAAACCGTTTTATTTTGGTCCTGCTGGTGTGT[G/A]CCCTTATGATAGAGCAGTTATTGCTCTAATGCCAGATGAAGATGGTGATAATGGATATG
Arachis_spp_rep_c287p277vCT-0_T_U_2007978179	Arachis_spp_rep_c287p277vCT	ACTTCGTCAGTAACGGACGGCTCTTGGCAAGCAGCGAGTAA	GAGTCGAGGTCATATCGTGGCTCTTGGCAAGCAGCGAGTAG	ACCAAAGTTCTAGTGGCCATATGTGTAGGCCAGCTAAACGTCGTGTCTGCCTATAGTGAGTC	1661	GTGTAGGCCAGCTAAACGTCGT	TOP	[A/G]	AATGTTTCCTTAGAAGGATCCACAACCATAATCTCGCTCTTGGCAAGCAGCGAGTA[G/A]CTCGGCGGCACCAAAGTTCTAGTGGCCATATTTCTGAAACTCCCACTCGCTATTATCTA
Arachis_spp_rep_c127p338vCT-0_T_U_2007978205	Arachis_spp_rep_c127p338vCT	ACTTCGTCAGTAACGGACGTTCTGTTGTGAAGACTGAAGACGAGA	GAGTCGAGGTCATATCGTGTTCTGTTGTGAAGACTGAAGACGAGG	AAAGAAGGAAGAAGAGAAGAAAGAGTGCCGCAACTGATAAGCGTTGGTCTGCCTATAGTGAGTC	1671	GTGCCGCAACTGATAAGCGTTG	TOP	[A/G]	ATGAAGTGTACAAGAGGACCAAGAAGCATGCTTCTGTTGTGAAGACTGAAGACGAG[G/A]TAAAGAAGGAAGAAGAGAAGAAAGAGGAGGAGAAGAAAAAAGAAGATAAAGAAGAACAA
Arachis_spp_c7623p184vAG-0_T_U_2007978788	Arachis_spp_c7623p184vAG	ACTTCGTCAGTAACGGACCCCGCTCTCACTAAGCAGCTTCA	GAGTCGAGGTCATATCGTCCCGCTCTCACTAAGCAGCTTCG	CAGCTGTCTTTGGATTTCTCTTCTCCGGCTGATGGAACCGTAGGTCTGCCTATAGTGAGTC	1682	TCTCCGGCTGATGGAACCGTAG	TOP	[A/G]	CCACATGCCCCGCGTTGGGGTCTTTTACTGTGGGTCACCCGCTCTCACTAAGCAGCTTC[A/G]TCAGCTGTCTTTGGATTTCTCTCACAACACCTCCACCAAATTTGAATTCCATAAAG
Arachis_spp_rep_c2568p320vCG-0_B_U_2007978696	Arachis_spp_rep_c2568p320vCG	ACTTCGTCAGTAACGGACGGGGGTGAGCTCTTCAACAAGATAG	GAGTCGAGGTCATATCGTGGGGGTGAGCTCTTCAACAAGATAC	TAAAGGAAAACTCAAAGAGGATGAACCCTAGAGGTGCGAGTCGTGGTCTGCCTATAGTGAGTC	1688	AACCCTAGAGGTGCGAGTCGTG	BOT	[G/C]	ACTAATCAGTTGCTGAAAGTATCTCCTGGCAACATCCTCTTTGAGTTTTCCTTTAA[C/G]TATCTTGTTGAAGAGCTCACCCCCTTTTGCATACTCCATGACGAAGTAGATTTTGGTTT
Arachis_spp_rep_c3856p74vCT-0_T_U_2007978573	Arachis_spp_rep_c3856p74vCT	ACTTCGTCAGTAACGGACGAGGTCACAATAAGAGATGTGCTCATA	GAGTCGAGGTCATATCGTGAGGTCACAATAAGAGATGTGCTCATG	TAATTGTAATTACAGAGCTTAATGAGCCCAGTTAAGCTGCGCGAATGGTCTGCCTATAGTGAGTC	1689	GCCCAGTTAAGCTGCGCGAATG	TOP	[A/G]	TAGGTTCATTACCAACACTAACAACAAAAGTAGGTCACAATAAGAGATGTGCTCAT[G/A]ATAATTGTAATTACAGAGCTTAATGATGGAAGTATACTAATCTAAGTTTCATGGCTGAG
Arachis_spp_rep_c1023p940vCT-0_T_U_2007978517	Arachis_spp_rep_c1023p940vCT	ACTTCGTCAGTAACGGACAGAAGGCTGGTTACGCTGGCAA	GAGTCGAGGTCATATCGTAGAAGGCTGGTTACGCTGGCAG	ATTAAAATAGGTATGGATGTTGCAGCAACGATCCTACAGTATCCGCGTCTGCCTATAGTGAGTC	1693	GCAACGATCCTACAGTATCCGC	TOP	[A/G]	CAGGGAGGGGCTAGTTTTACTCATTGATGCTATTGAGAAGGCTGGTTACGCTGGCA[G/A]GATTAAAATAGGTATGGATGTTGCAGCTTCAGAGTTTTTACACTAAGGATGGAAAATAT
Arachis_spp_rep_c436p106vAT-0_B_U_2007978142	Arachis_spp_rep_c436p106vAT	ACTTCGTCAGTAACGGACTTTCGGTGTTTTATTCTGATTTTCCT	GAGTCGAGGTCATATCGTTTTCGGTGTTTTATTCTGATTTTCCA	TAAGCAGCATCAGATCTTTTTAGGGCATTTCGTGTACCTACCACCGTCTGCCTATAGTGAGTC	1711	GGCATTTCGTGTACCTACCACC	BOT	[T/A]	GTGTACAAAAAGTAAATGTATAAATTTTTATGCTAAAAAGATCTGATGCTGCTTAG[A/T]GGAAAATCAGAATAAAACACCGAAATCCCCACATGAGCATTGTCCATTCACAAATTTAT
Arachis_spp_rep_c1934p146vCG-0_B_U_2007978449	Arachis_spp_rep_c1934p146vCG	ACTTCGTCAGTAACGGACCATGTTGGGGTCCTGTCCAGTAGG	GAGTCGAGGTCATATCGTCATGTTGGGGTCCTGTCCAGTAGC	GCATAACCATAATTTTCATAGCCGGCTCATGGTAGCGGGACTATCGTCTGCCTATAGTGAGTC	1740	GGCTCATGGTAGCGGGACTATC	BOT	[G/C]	CCGGCGGGAGTGGCGGATACTATGGATACGCTCAAGGCTATGAAAATTATGGTTATGCT[C/G]CTACTGGACAGGACCCCAACATGTATGGCAGTTATCCGGGGTATCCTAACTACCAA
Arachis_spp_rep_c2983p283vAG-0_T_U_2007978706	Arachis_spp_rep_c2983p283vAG	ACTTCGTCAGTAACGGACGTGGCTTAGTGATTGATTAGTGTGATAAA	GAGTCGAGGTCATATCGTGTGGCTTAGTGATTGATTAGTGTGATAAG	TTACTAATTACTAGTCAGGCGACAAGCACCTCCACGTAGTATGGCCGTCTGCCTATAGTGAGTC	1746	AGCACCTCCACGTAGTATGGCC	TOP	[A/G]	TTCCATTCCAATCCAGTCCACCGCACCCTCTCTGGCTTAGTGATTGATTAGTGTGATAA[A/G]TGTCTGTAATTACTAATTACTAGTCAGGCGACACTGTTGCGCACTGCACTTCGTTC
BARC-PV-0002932-0_B_R_1983989556	BARC-PV-0002932	ACTTCGTCAGTAACGGACGCAAAGTTTGTTCAAGTTCACGTTGT	GAGTCGAGGTCATATCGTGCAAAGTTTGTTCAAGTTCACGTTGG	TAAAGCTATGTCAAAACCACCTATAAGCCTGCGTGTACTGGGAACGTCTGCCTATAGTGAGTC	1749	TAAGCCTGCGTGTACTGGGAAC	BOT	[T/G]	CCCACTCAATCTTATCCAATGTGGATTGAAACTCAACCCGACATGAACCCATTCAACTCAACTCGAGGTGAGCCTACTCGACTTGCTCTTAGGTGGTTTTGACATAGCTTTAC[A/C]CAACGTGAACTTGAACAAACTTTGCTTGACTnGTGCTAATCTAACCTTGTCCATACTAATCTAGGATTGACTCGGATAAACCTAGTCTCTGCCTGAnTCGTCATGACCTAGGCnCAACTCAACTTGn
Arachis_spp_rep_c1404p539vCT-0_T_U_2007978543	Arachis_spp_rep_c1404p539vCT	ACTTCGTCAGTAACGGACGAATCGTCGAGATCATGATCGGAA	GAGTCGAGGTCATATCGTGAATCGTCGAGATCATGATCGGAG	GACAGGATAAATGATGGAGATAGTAGGTGTTCGGGTTGCCCAGAAGTCTGCCTATAGTGAGTC	1753	TAGGTGTTCGGGTTGCCCAGAA	TOP	[A/G]	GGGATTGGAAGGCCGGTTGAGAGACGATCGTGGTAATCGTCGAGATCATGATCGGA[G/A]TGACAGGATAAATGATGGAGATAGGCCTGAGAGTTCCCCCAGCCGGGAGAGGCAATCTA
Arachis_spp_rep_c509p288vAG-0_T_U_2007978264	Arachis_spp_rep_c509p288vAG	ACTTCGTCAGTAACGGACGTGGAGGGAAGGCATTGACAATTATA	GAGTCGAGGTCATATCGTGTGGAGGGAAGGCATTGACAATTATG	CTTGATTAATAGAACACATTTTAGTAAATGCGTGAGTTGCTAAGCCGTGGTCTGCCTATAGTGAGTC	1772	ATGCGTGAGTTGCTAAGCCGTG	TOP	[A/G]	GGTGTGATCAGACTTGATACATTCCTTGATCTGTCTGGAGGGAAGGCATTGACAATTAT[A/G]TCTTGATTAATAGAACACATTTTAGTAAAATATTATTTGGGTTGATACAAATGAGG
Arachis_spp_rep_c1654p159vAG-0_T_U_2007978656	Arachis_spp_rep_c1654p159vAG	ACTTCGTCAGTAACGGACGCGATGCTCAGAAATACATCTTTCCCA	GAGTCGAGGTCATATCGTGCGATGCTCAGAAATACATCTTTCCCG	AGAATATTTTGTACTCGAACTCGTATTAGCGCCGGAAGCCTGTCATGTCTGCCTATAGTGAGTC	1776	ATTAGCGCCGGAAGCCTGTCAT	TOP	[A/G]	TAATCTGTTTCAGTGCCAACCTTGCCAAGCCCATCGATGCTCAGAAATACATCTTTCCC[A/G]CAGAATATTTTGTACTCGAACTCGTTCAGTTAAAGTTAAAGTGTCAACGGCAGACC
Arachis_spp_rep_c683p322vAT-0_B_U_2007978364	Arachis_spp_rep_c683p322vAT	ACTTCGTCAGTAACGGACGGGTAGTCGTGGAGCCAGGCAGT	GAGTCGAGGTCATATCGTGGGTAGTCGTGGAGCCAGGCAGA	TCCAAAGAAGAAATCTCTGGATAGCATAGAAACGTGGGGATCTCCGTCTGCCTATAGTGAGTC	1777	GCATAGAAACGTGGGGATCTCC	BOT	[T/A]	TCAGCTAACATCCTTAAGCCTTTTTATCAATGTATCCAGAGATTTCTTCTTTGGAT[A/T]CTGCCTGGCTCCACGACTACCAAAGGTTCCAAAGAGCCGATCAGAAGGATCCCTCAACT
Arachis_spp_rep_c1259p237vGT-0_T_U_2007978493	Arachis_spp_rep_c1259p237vGT	ACTTCGTCAGTAACGGACGCAATGTCCGAGACGGTGATTGAA	GAGTCGAGGTCATATCGTGCAATGTCCGAGACGGTGATTGAC	TCAGCGATTTGTATGCCATAGTACCAGTGTTTCGACGGGCTAGTCTGCCTATAGTGAGTC	1784	GTACCAGTGTTTCGACGGGCTA	TOP	[A/C]	TCGGAAGCAACCTCAGTTGAAATCCCAACGGATTCAATGTCCGAGACGGTGATTGA[C/A]GTCAGCGATTTGTATGCCATAAGAATTAATTAGCACGAACATACACTGACTAACTTGGA
Arachis_spp_c6657p198vAG-0_B_U_2007978867	Arachis_spp_c6657p198vAG	ACTTCGTCAGTAACGGACGAAATGGCTACAGTCATGTCATCCTT	GAGTCGAGGTCATATCGTGAAATGGCTACAGTCATGTCATCCTC	GCCGACTACCAATTTAGAACTACAGTTGCGCTCTCACCTAGTGGTCTGCCTATAGTGAGTC	1790	ACAGTTGCGCTCTCACCTAGTG	BOT	[T/C]	AAGGGTCAAAAAACCTGTTCCATATTGTGATCTTCTCAGTTCTAAATTGGTAGTCGGCA[A/G]AGGATGACATGACTGTAGCCATTTCTTGGTAGTCTTTGCCATTCTATATCTTATAT
Arachis_spp_rep_c764p290vGT-0_T_U_2007978255	Arachis_spp_rep_c764p290vGT	ACTTCGTCAGTAACGGACATAAAGGGACCAGCAAGAGGCCA	GAGTCGAGGTCATATCGTATAAAGGGACCAGCAAGAGGCCC	AAACAACATATACAGTTCTGAAAGAGTTGTCCATACAAGCCGGAGACGTCTGCCTATAGTGAGTC	1808	GTTGTCCATACAAGCCGGAGAC	TOP	[A/C]	CATGCCATACTAAAAGGCACACATAATGCTATAGATAAAGGGACCAGCAAGAGGCC[C/A]GAAACAACATATACAGTTCTGAAAGAGCCGCCACTTTTATCATCATCCTGAACGCCATC
Arachis_spp_rep_c457p802vAG-0_T_U_2007978328	Arachis_spp_rep_c457p802vAG	ACTTCGTCAGTAACGGACGAAACATGATCTGTATGAACACATTTGA	GAGTCGAGGTCATATCGTGAAACATGATCTGTATGAACACATTTGG	TTCATCTAACTTTCTAGCATCATAGTCACTCAAGGCCGTTAGCTGTGGTCTGCCTATAGTGAGTC	1824	TCACTCAAGGCCGTTAGCTGTG	TOP	[A/G]	CAGTCGGTGAATAGTCAATGTCCATCACTGCAGAAACATGATCTGTATGAACACATTTG[A/G]CTTCATCTAACTTTCTAGCATCATAGCTATAGCAATTTCCATCTTCATTTGCAGCT
Arachis_spp_rep_c2178p173vAG-0_T_U_2007978180	Arachis_spp_rep_c2178p173vAG	ACTTCGTCAGTAACGGACTGTGTTTTCTCCTAATATTTTTGTTCTAA	GAGTCGAGGTCATATCGTTGTGTTTTCTCCTAATATTTTTGTTCTAG	CGGATTGATGCTATGGAAAATATTCTCGGACAGGAGCACGAGTCGTCTGCCTATAGTGAGTC	1825	TTCTCGGACAGGAGCACGAGTC	TOP	[A/G]	CATGCTTCAGATGCCCGTACACCCTTTAATGTGTGTTTTCTCCTAATATTTTTGTTCTA[A/G]ACGGATTGATGCTATGGAAAATAAGAGGGCTTACTTTTTGTTAACTTGATAAAATC
Arachis_spp_rep_c2558p166vAT-0_T_U_2007978662	Arachis_spp_rep_c2558p166vAT	ACTTCGTCAGTAACGGACGGTTCTAGATCGACGGTGGCAA	GAGTCGAGGTCATATCGTGGTTCTAGATCGACGGTGGCAT	GCTTTTTGGTTTTACCATGATTTCCTAGAGGATTAGTCGAGCGCGTCTGCCTATAGTGAGTC	1826	TCCTAGAGGATTAGTCGAGCGC	TOP	[A/T]	TCTTCACCCTCGTCTCGCAACTTCTGTTCCCAGAACTGGGTTCTAGATCGACGGTGGCA[A/T]GGCTTTTTGGTTTTACCATGATTTTATTTTCTGCCTGCTTTTAGTTTTGATGTGTC
Arachis_spp_rep_c3691p410vAG-0_B_U_2007978759	Arachis_spp_rep_c3691p410vAG	ACTTCGTCAGTAACGGACGGCCTTTGAATACATGTATGGGAAGT	GAGTCGAGGTCATATCGTGGCCTTTGAATACATGTATGGGAAGC	GAGAAATAATTGGACACAATTATGTCTCAGTGGCCGACTTCCATGAGTCTGCCTATAGTGAGTC	1838	TCTCAGTGGCCGACTTCCATGA	BOT	[T/C]	TTTAGAAATATTCATAGTCACCTTTTCTGTGATACATAATTGTGTCCAATTATTTCTCT[A/G]CTTCCCATACATGTATTCAAAGGCCTTCATATAGCTCCAAAGGAAGACGAGGTTTG
Arachis_spp_c3888p76vCT-0_T_U_2007978523	Arachis_spp_c3888p76vCT	ACTTCGTCAGTAACGGACTGAAACATTCTAAAAACAAAGAATGGA	GAGTCGAGGTCATATCGTTGAAACATTCTAAAAACAAAGAATGGG	AATGTAAATCAATAATCTTATTCTCAGTGAATAGGCTTGCTCGTGAGCGTCTGCCTATAGTGAGTC	1841	GTGAATAGGCTTGCTCGTGAGC	TOP	[A/G]	GTAATATGTCTAATGATTTTCTAGATCTAATGAAACATTCTAAAAACAAAGAATGG[G/A]GAATGTAAATCAATAATCTTATTCTCAGTTTCCAATGGTTTTATATATATTGTTTCTCT
Arachis_spp_rep_c46p1351vAG-0_T_U_2007978152	Arachis_spp_rep_c46p1351vAG	ACTTCGTCAGTAACGGACGGGAAACGTCATTGCTCGCTGTA	GAGTCGAGGTCATATCGTGGGAAACGTCATTGCTCGCTGTG	AACACAAATCTTGCTTTGCTACATGCCTATTGACGTGAGGCGGTCTGCCTATAGTGAGTC	1850	ACATGCCTATTGACGTGAGGCG	TOP	[A/G]	GCATTTCAGCATGATGAGATTATAACAGACAAGTTAGTGGAAACGTCATTGCTCGCTGT[A/G]GAACACAAATCTTGCTTTGCTGTTGGCTGGTGATTATATCATAGAATATGGAAATG
Arachis_spp_rep_c635p136vCT-0_T_U_2007978217	Arachis_spp_rep_c635p136vCT	ACTTCGTCAGTAACGGACGCATTTACAGTTACAGTGGTAGTATTTCAGA	GAGTCGAGGTCATATCGTGCATTTACAGTTACAGTGGTAGTATTTCAGG	TATTATATATACAAACAAGTTACCTGCGCGTCGAACTACATAGGGCTGAGTCTGCCTATAGTGAGTC	1862	GCGTCGAACTACATAGGGCTGA	TOP	[A/G]	GACCATATAGACTGGAATATTCTGTTTCATTTACAGTTACAGTGGTAGTATTTCAG[G/A]TTATTATATATACAAACAAGTTACCTGCTTCCCACAAACTTAGCGTCTCTTCTCTTCCT
Arachis_spp_c5315p446vAG-0_B_U_2007978783	Arachis_spp_c5315p446vAG	ACTTCGTCAGTAACGGACGCCTGACACTCATCTAAACCCTAAAATCTAT	GAGTCGAGGTCATATCGTGCCTGACACTCATCTAAACCCTAAAATCTAC	CAGTACAACAGTGTACTGAAGATGGTTGCGTCAAAGCTAGGGATCGGTCTGCCTATAGTGAGTC	1876	GTTGCGTCAAAGCTAGGGATCG	BOT	[T/C]	GAGTGGGATTTCTTGTGCCTATTTTTTCATTTTTCATCTTCAGTACACTGTTGTACTGA[A/G]TAGATTTTAGGGTTTAGATGAGTGTCAGGAAGGGCGTTTCCATGTGTCTTGGTGTT
Arachis_spp_rep_c1025p180vCT-0_T_U_2007978163	Arachis_spp_rep_c1025p180vCT	ACTTCGTCAGTAACGGACGCATTGGTATCGAAACACATATTCAAGTA	GAGTCGAGGTCATATCGTGCATTGGTATCGAAACACATATTCAAGTG	TGGTTTTCTAGCTATAAACTTACAACCAAACGCGAGCATCTATTGCGGTCTGCCTATAGTGAGTC	1882	CCAAACGCGAGCATCTATTGCG	TOP	[A/G]	GTTGATGTCATTACCTAAATGATTCAGGGCATTGGTATCGAAACACATATTCAAGT[G/A]GTGGTTTTCTAGCTATAAACTTACAATAAAGATTACATTATTCAAGAAATATTGACCTA
Arachis_spp_rep_c3090p131vCT-0_T_U_2007978605	Arachis_spp_rep_c3090p131vCT	ACTTCGTCAGTAACGGACGGCATAAACTGCTGTATTGCTCACACTA	GAGTCGAGGTCATATCGTGGCATAAACTGCTGTATTGCTCACACTG	AGTTTCACACACAGACACACACCGCTCTAGCCTGTACGGAAGTTGTCTGCCTATAGTGAGTC	1886	CGCTCTAGCCTGTACGGAAGTT	TOP	[A/G]	CAAATTTTATTGGTTTGATGAACTATACATGCATAAACTGCTGTATTGCTCACACT[G/A]TAGTTTCACACACAGACACACACAAAACTACATATCTAATTCAAAGCCAAGGAGAATTG
Arachis_spp_rep_c853p799vCT-0_T_U_2007978413	Arachis_spp_rep_c853p799vCT	ACTTCGTCAGTAACGGACGGACTTATCCACTTTGCTTGTGATGACA	GAGTCGAGGTCATATCGTGGACTTATCCACTTTGCTTGTGATGACG	TAGTACTGTCAGCATATTCAAGCTGTGTGATTAGCTCTACGGCAGCGTCTGCCTATAGTGAGTC	1888	GTGTGATTAGCTCTACGGCAGC	TOP	[A/G]	TCTGGTACTTCAGATGCATCCTCTTCATCCGACTTATCCACTTTGCTTGTGATGAC[G/A]CTAGTACTGTCAGCATATTCAAGCTCCTCATCACTGTCTTCCTCAACAGGCTGTTGTAA
Arachis_spp_rep_c5566p191vGT-0_T_U_2007978533	Arachis_spp_rep_c5566p191vGT	ACTTCGTCAGTAACGGACGTTTCCCTCCTCCATGGAGCACA	GAGTCGAGGTCATATCGTGTTTCCCTCCTCCATGGAGCACC	CACTCTTCCCACCTTCCCGGGCTAACTGTGCTCGGAAGTTGTCTGCCTATAGTGAGTC	1893	GGGCTAACTGTGCTCGGAAGTT	TOP	[A/C]	TCCCCATCTTCGAGTTGCTATCATGTGAACAAGCCTTTCCCTCCTCCATGGAGCAC[C/A]TCACTCTTCCCACCTTCCCCATTGCTGGCAACCCAAGAACGGTTGAGGATGAAAMCCCC
Arachis_spp_rep_c107p347vAG-0_T_U_2007978740	Arachis_spp_rep_c107p347vAG	ACTTCGTCAGTAACGGACAAGATGTGGAGAGTCAATCAGCGA	GAGTCGAGGTCATATCGTAAGATGTGGAGAGTCAATCAGCGG	TCGTGAAACTGATAGTGGAGCGATTCAATGGGCCGGGTAACGTGTCTGCCTATAGTGAGTC	1931	GATTCAATGGGCCGGGTAACGT	TOP	[A/G]	CAGCCATGGATTGCCAAGGATGATGATCTGGGTCAGAAGATGTGGAGAGTCAATCAGCG[A/G]ATCGTGAAACTGATAGTGGAGCTAATGAGGAATCATGATAGTGCAGAGTCATTGGT
Arachis_spp_rep_c4106p202vAT-0_T_U_2007978344	Arachis_spp_rep_c4106p202vAT	ACTTCGTCAGTAACGGACGGTGCCCTTCTTGGGTCCTGACA	GAGTCGAGGTCATATCGTGGTGCCCTTCTTGGGTCCTGACT	CTGATAATTCCATCTTTTTCTTTCGATCTCAGCATCGCCTAGCAACGTCTGCCTATAGTGAGTC	1935	GATCTCAGCATCGCCTAGCAAC	TOP	[A/T]	TGTACTCCCAATAAGTTACTGATTTGTATTTCTACTGTGTGCCCTTCTTGGGTCCTGAC[A/T]GCTGATAATTCCATCTTTTTCTTTCTTGGATTTCATAAAAAAAACATAATACTGTA
Arachis_spp_rep_c1138p234vCT-0_T_U_2007978425	Arachis_spp_rep_c1138p234vCT	ACTTCGTCAGTAACGGACGTTCTATAAGATCTCCCGTACAAAATAATAA	GAGTCGAGGTCATATCGTGTTCTATAAGATCTCCCGTACAAAATAATAG	ACAGAAGATAGAAGAATTGAACTAAGCAGTGCCGTTAGACCTACCGAAGTCTGCCTATAGTGAGTC	1938	CAGTGCCGTTAGACCTACCGAA	TOP	[A/G]	ACTATGTCCTCACTGTTTGTCATGGGCTTCTATAAGATCTCCCGTACAAAATAATA[G/A]TACAGAAGATAGAAGAATTGAACTAAGATGGATTGGAATTAGAAGTAGAAAAGAAGGAA
Arachis_spp_rep_c544p1099vCT-0_T_U_2007978339	Arachis_spp_rep_c544p1099vCT	ACTTCGTCAGTAACGGACGACTAGGATTCCCAAGGTTCAGCAA	GAGTCGAGGTCATATCGTGACTAGGATTCCCAAGGTTCAGCAG	TATTGCAGGACTTTTTCAATGGCTGTAGGGATCAACACGAGTCGTCTGCCTATAGTGAGTC	1953	GCTGTAGGGATCAACACGAGTC	TOP	[A/G]	ACTGTCCATGATGTTGTACTTGTCGGTGGCTCTACTAGGATTCCCAAGGTTCAGCA[G/A]CTATTGCAGGACTTTTTCAATGGGAAGGACCTGTGCAAGAGCATAAACCCTGATGAAGC
Arachis_spp_rep_c1477p175vCT-0_T_U_2007978551	Arachis_spp_rep_c1477p175vCT	ACTTCGTCAGTAACGGACGCGTTCATCGCGAAGAACACA	GAGTCGAGGTCATATCGTGCGTTCATCGCGAAGAACACG	TAATCTTGATTATCCACCAGCAGCATCCGTCCACAAGTTAGGTGGTCTGCCTATAGTGAGTC	1954	GCATCCGTCCACAAGTTAGGTG	TOP	[A/G]	GTAGGATGGTTGGATCGCCTCATACAACTCATCAAGGCGTTCATCGCGAAGAACAC[G/A]ATAATCTTGATTATCCACCAGCAAAGCGCGTATCTCATATTTCACACCAGGTCCGGAAA
Arachis_spp_rep_c2574p76vCG-0_T_U_2007978630	Arachis_spp_rep_c2574p76vCG	ACTTCGTCAGTAACGGACGAAAGGACGATAAAGCTCAACAGCAC	GAGTCGAGGTCATATCGTGAAAGGACGATAAAGCTCAACAGCAG	ATCACTGAACTTCGATCGATTTTGGGCCTCAAACGGATAGCCTGTCTGCCTATAGTGAGTC	1955	TTGGGCCTCAAACGGATAGCCT	TOP	[C/G]	AAGACAAAGGGAATCAAAGTGAACCCTAAGCGTTTAAAGGACGATAAAGCTCAACAGCA[C/G]CATCACTGAACTTCGATCGATTCATCAATGGCACTATCTTCTCGCCTCTTCTCCAA
Arachis_spp_c2222p455vCT-0_B_U_2007978690	Arachis_spp_c2222p455vCT	ACTTCGTCAGTAACGGACGATCCAAACGCAAGATTGCATGT	GAGTCGAGGTCATATCGTGATCCAAACGCAAGATTGCATGC	GAAGAGCATAACCTTCGTAGATAGGCCTATAACGACCAGGCTCTCAGTCTGCCTATAGTGAGTC	1959	GCCTATAACGACCAGGCTCTCA	BOT	[T/C]	GACTCTGGAGATGGTGTCAGTCACACAGTTCCTATCTACGAAGGTTATGCTCTTCC[G/A]CATGCAATCTTGCGTTTGGATCTTGCAGGGCGTGATCTCACCGATGCCTTGATGAAGAT
Arachis_spp_rep_c2472p187vGT-0_T_U_2007978283	Arachis_spp_rep_c2472p187vGT	ACTTCGTCAGTAACGGACGAATCCAGGCTAACACAAAATTTGAA	GAGTCGAGGTCATATCGTGAATCCAGGCTAACACAAAATTTGAC	AAGTCTCCAAAAAGTATCCAAAAACTTGAAGCCGTCCTTGTCCCAGTCTGCCTATAGTGAGTC	1987	ACTTGAAGCCGTCCTTGTCCCA	TOP	[A/C]	CTTTCGAACAATACCAACAAGTAAAACACATTAATCCAGGCTAACACAAAATTTGA[C/A]CAAGTCTCCAAAAAGTATCCAAAATTGGTGGCTAAAATGTCGAAAGTACAAGCATAAAA
Arachis_spp_c12497p180vAG-0_T_U_2007978680	Arachis_spp_c12497p180vAG	ACTTCGTCAGTAACGGACGGGTGGCATGGCTTTTTGGTTTTA	GAGTCGAGGTCATATCGTGGGTGGCATGGCTTTTTGGTTTTG	CATGATTTTATTTTCTGCCTGTAGCTGTTCGGGAGGACAAACGGTCTGCCTATAGTGAGTC	1989	TAGCTGTTCGGGAGGACAAACG	TOP	[A/G]	CGCAACTTTTGTTCCCAGAACTGGGTTCTAGATCGACGGTGGCATGGCTTTTTGGTTTT[A/G]CCATGATTTTATTTTCTGCCTGCTTTTAGTTTTGATGTGTCTGAGAATACTTTTAA
Arachis_spp_rep_c861p177vAT-0_B_U_2007978192	Arachis_spp_rep_c861p177vAT	ACTTCGTCAGTAACGGACGAAAGGAAGCAAGCTTGATCAGTGT	GAGTCGAGGTCATATCGTGAAAGGAAGCAAGCTTGATCAGTGA	TTATACCAACTAAACAAGTTTGATGGTGGTTGGAAACGCAGCTACCTGTCTGCCTATAGTGAGTC	1990	GTGGTTGGAAACGCAGCTACCT	BOT	[T/A]	ACCCCATATATAACCTTCTTCATCAAACTTGTTTAGTTGGTATAATAGTAATAATG[A/T]CACTGATCAAGCTTGCTTCCTTTAACATCCACAACAAACCTGTATCTCACATCGTTCTT
Arachis_spp_rep_c1911p594vAC-0_B_U_2007978593	Arachis_spp_rep_c1911p594vAC	ACTTCGTCAGTAACGGACGGAGGAGAGAGGGGAAAGTGAAGCT	GAGTCGAGGTCATATCGTGGAGGAGAGAGGGGAAAGTGAAGCG	AGAAAGTCGGTTTATGATTTGTCGCGGCATAGTGCAATTCCGAGGTCTGCCTATAGTGAGTC	2016	CGCGGCATAGTGCAATTCCGAG	BOT	[T/G]	ACCGCGCACAGAATTCACCTCAGTTTAGCTTCTTTCACAAATCATAAACCGACTTTCTT[A/C]GCTTCACTTTCCCCTCTCTCCTCGCACACTATTTCTTCTTCATTTCCTCATGCCCA
Arachis_spp_c5110p322vCT-0_T_U_2007978837	Arachis_spp_c5110p322vCT	ACTTCGTCAGTAACGGACCTGACGGTAGGCAAATTGTTGCA	GAGTCGAGGTCATATCGTCTGACGGTAGGCAAATTGTTGCG	GGACCAAGTCTGAAGCAACTAACACTCAGGGACCGATGCTTTCGTCTGCCTATAGTGAGTC	2043	ACACTCAGGGACCGATGCTTTC	TOP	[A/G]	CGCCACTCTGGCATGGCTGTGGCAGGGTTAGCAGCTGACGGTAGGCAAATTGTTGC[G/A]AGGACCAAGTCTGAAGCAACTAACTATGACAGTGTATATGGAGAACCTATTCCTGTTAA
Arachis_spp_rep_c5658p102vCT-0_B_U_2007978842	Arachis_spp_rep_c5658p102vCT	ACTTCGTCAGTAACGGACGAACTCAACAAGATAATTGTAAATCCTATGT	GAGTCGAGGTCATATCGTGAACTCAACAAGATAATTGTAAATCCTATGC	ATATAATATGTACAATTGCTACCATTGACAGTGCAAGTCCACGTTGAGGGTCTGCCTATAGTGAGTC	2057	ACAGTGCAAGTCCACGTTGAGG	BOT	[T/C]	TTTGCAGAGTCACAATATGTTTATATAACAATGGTAGCAATTGTACATATTATATA[G/A]CATAGGATTTACAATTATCTTGTTGAGTTGGAACCTTACCTCTACTATGCCTAAACATT
Arachis_spp_rep_c3638p190vCT-0_B_U_2007978408	Arachis_spp_rep_c3638p190vCT	ACTTCGTCAGTAACGGACGACTTGGTCAAATTTTGTGTTAGCCT	GAGTCGAGGTCATATCGTGACTTGGTCAAATTTTGTGTTAGCCC	GATTAATGTGTTTTACTTGTTGGTGCAATACTTCACCGGGCGTGATGTCTGCCTATAGTGAGTC	2059	GCAATACTTCACCGGGCGTGAT	BOT	[T/C]	TTTATGGTAAAAGACTTATCTTTCGAACAATACCAACAAGTAAAACACATTAATCC[G/A]GGCTAACACAAAATTTGACCAAGTCTCCAAAAAGTATCCAAAATTGGTGGCTAAAATGT
Arachis_spp_rep_c1246p142vCT-0_T_U_2007978401	Arachis_spp_rep_c1246p142vCT	ACTTCGTCAGTAACGGACTAAGACTCATGAGTCCATATGTACATCTA	GAGTCGAGGTCATATCGTTAAGACTCATGAGTCCATATGTACATCTG	AAAGAGAAATGTATTAGCATTTCCCGTAACCCGGATGGCTCTCAACGTCTGCCTATAGTGAGTC	2062	CGTAACCCGGATGGCTCTCAAC	TOP	[A/G]	TCAAATAATTACTCGTAAAGAGAATGTGTAAGACTCATGAGTCCATATGTACATCT[G/A]GATTATCATATTATATAAAGAGAAATGTATTAGCATTTCCCATCATTTACATTTAATGT
Arachis_spp_rep_c284p636vAG-0_B_U_2007978235	Arachis_spp_rep_c284p636vAG	ACTTCGTCAGTAACGGACGCAAGGGCGAGGACAAGTACTGT	GAGTCGAGGTCATATCGTGCAAGGGCGAGGACAAGTACTGC	CAAAATCCTTATCAACTTTGATCGGCAGAGGGTTCCCGTTACTCAGTCTGCCTATAGTGAGTC	2081	GGCAGAGGGTTCCCGTTACTCA	BOT	[T/C]	TGAATGTTCTTTCCCAACTTGGAAACGGCGAAACCGATCAAAGTTGATAAGGATTTTGC[A/G]CAGTACTTGTCCTCGCCCTTGCCGGCTTCTCTTACGCAAGCATCCTCAAAGGTGAA
Arachis_spp_rep_c764p131vCT-0_T_U_2007978253	Arachis_spp_rep_c764p131vCT	ACTTCGTCAGTAACGGACGACCTTATAGTTTGCATGGCCGACA	GAGTCGAGGTCATATCGTGACCTTATAGTTTGCATGGCCGACG	AGTTATTTATCCAAATGCAATGGGCAGCCGGTTGAGTATCCTAACGTCTGCCTATAGTGAGTC	2091	GCAGCCGGTTGAGTATCCTAAC	TOP	[A/G]	GCAATTACAGCATACAAGACAAAGATGAAGAAGACCTTATAGTTTGCATGGCCGAC[G/A]CAGTTATTTATCCAAATGCAATGGTGATCCATTCGAAGCACACATCTTTTGCAAATCCG
Arachis_spp_rep_c9683p62vCT-0_B_U_2007978644	Arachis_spp_rep_c9683p62vCT	ACTTCGTCAGTAACGGACAAGAGCAACGTAGCCTGTGAAATCT	GAGTCGAGGTCATATCGTAAGAGCAACGTAGCCTGTGAAATCC	TTTACATTGTAATAAAAATGCATAAATTACCGAAGGGTGGACAGCGTTGTCTGCCTATAGTGAGTC	2122	TTACCGAAGGGTGGACAGCGTT	BOT	[T/C]	GCCACTGGACGGCGGAATAATACYGCTTGTTTATGCATTTTTATTACAATGTAAAG[G/A]GATTTCACAGGCTACGTTGCTCTTTCGAAAGCACCTCCTACCTAGCATATGTAACCACT
Arachis_spp_rep_c677p71vAG-0_T_U_2007978578	Arachis_spp_rep_c677p71vAG	ACTTCGTCAGTAACGGACGGTTCCTCCGCCGCACCAGA	GAGTCGAGGTCATATCGTGGTTCCTCCGCCGCACCAGG	CCCTCTTAGGAAACAAGCTGACTGCTACTTGTGACGATGCGCGTCTGCCTATAGTGAGTC	2152	ACTGCTACTTGTGACGATGCGC	TOP	[A/G]	GAAATCGTCAGGAAGCGCTGCAGAGAAGAAGAGAGTGCGACGTTCCTCCGCCGCACCAG[A/G]TCCCAGCTCCGACGCCCCTCTTAGGAAACAAGCTGCCAAGAAAGATGTGTTTCAAG
Arachis_spp_rep_c1148p797vCT-0_T_U_2007978441	Arachis_spp_rep_c1148p797vCT	ACTTCGTCAGTAACGGACCATTCAACCTAATGCGACAAATGATAA	GAGTCGAGGTCATATCGTCATTCAACCTAATGCGACAAATGATAG	CCCACCTTTAATATTATGGCATTACTGTCCCTAGTGTGACGGCAGTCTGCCTATAGTGAGTC	2158	TACTGTCCCTAGTGTGACGGCA	TOP	[A/G]	TGAATAAAATTTTGACACAATTTCTTAGTGCATTCAACCTAATGCGACAAATGATA[G/A]TCCCACCTTTAATATTATGGCATGCACTCGAGTAGCTAATTGGCCAATATTATTGTTAT
Arachis_spp_rep_c2580p194vAG-0_T_U_2007978404	Arachis_spp_rep_c2580p194vAG	ACTTCGTCAGTAACGGACGTGCTATGTTGCTATGTTATCCCACATAA	GAGTCGAGGTCATATCGTGTGCTATGTTGCTATGTTATCCCACATAG	TCACCAATTCTTTTAGATGAATCAGCCATCTGATTGCGGGCTCAAGTCTGCCTATAGTGAGTC	2163	AGCCATCTGATTGCGGGCTCAA	TOP	[A/G]	GTATTGCATTGCACTCTACATCTCTCTCTTTCTGCTATGTTGCTATGTTATCCCACATA[A/G]GTCACCAATTCTTTTAGATGAATCTTTACTTTATATCTGAATTTTGTAAACCCCCA
Arachis_spp_rep_c1009p140vCT-0_T_U_2007978269	Arachis_spp_rep_c1009p140vCT	ACTTCGTCAGTAACGGACGAGGTCACAATAAGAGATGTGCTCATA	GAGTCGAGGTCATATCGTGAGGTCACAATAAGAGATGTGCTCATG	TAATTGTAATTACAGAGCTTAATGAACGCGGGGATTCTAAGACCGTTGTCTGCCTATAGTGAGTC	2166	ACGCGGGGATTCTAAGACCGTT	TOP	[A/G]	TAGGTTCATTACCAACACTAACAACAAAAGTAGGTCACAATAAGAGATGTGCTCAT[G/A]ATAATTGTAATTACAGAGCTTAATGATGGAAGTATACTAATTTAAGTTTCATGGCTGAG
Arachis_spp_rep_c86p380vGT-0_T_U_2007978175	Arachis_spp_rep_c86p380vGT	ACTTCGTCAGTAACGGACAGTGTTTGGGCTCAAATCGGGA	GAGTCGAGGTCATATCGTAGTGTTTGGGCTCAAATCGGGC	GTCGATCAATCCATACATCCATGTGCTGCATGTACTCGGGTAAGGTCTGCCTATAGTGAGTC	2179	GTGCTGCATGTACTCGGGTAAG	TOP	[A/C]	TGTATCATGTTCCAGTTACTGCCGCATATCATCAGAGTGTTTGGGCTCAAATCGGG[C/A]GGTCGATCAATCCATACATCCATCGTTATGCACCATTCTTGAAGACTCCAATATCTGCA
Arachis_spp_rep_c155p113vCT-0_B_U_2007978114	Arachis_spp_rep_c155p113vCT	ACTTCGTCAGTAACGGACTGCAACAGACCTGGATAGATTTAGTGTT	GAGTCGAGGTCATATCGTTGCAACAGACCTGGATAGATTTAGTGTC	GCATAGCAAATACAGGAGAATTTAGTAGCCCAGGTAGCGGAGCTTGTCTGCCTATAGTGAGTC	2180	AGTAGCCCAGGTAGCGGAGCTT	BOT	[T/C]	TCAAATTGCAACTTATGACTGAAGTAACCCAGAAATTCTCCTGTATTTGCTATGCT[G/A]ACACTAAATCTATCCAGGTCTGTTGCACACAAGTGAGGACTACTGCTGATTGCATTCAG
Arachis_spp_rep_c607p68vCT-0_T_U_2007978317	Arachis_spp_rep_c607p68vCT	ACTTCGTCAGTAACGGACGTTTCCAGCATTGACCTTCCTCTTA	GAGTCGAGGTCATATCGTGTTTCCAGCATTGACCTTCCTCTTG	AATCGCGATCAGAATCGTATACCGCGCAACACTGGTGCTAATGTCTGCCTATAGTGAGTC	2204	ACCGCGCAACACTGGTGCTAAT	TOP	[A/G]	TCCTCATGCTTCCTTCTTCGAGACTCACCCTTCTTTCCAGCATTGACCTTCCTCTT[G/A]GAATCGCGATCAGAATCGTATTCACCACCACTGTCTGGAGTCTCTCTACGGTGCTTCTT
Arachis_spp_rep_c822p881vAG-0_T_U_2007978484	Arachis_spp_rep_c822p881vAG	ACTTCGTCAGTAACGGACTGAAGCAGCAAGTGCTGTAGATCTA	GAGTCGAGGTCATATCGTTGAAGCAGCAAGTGCTGTAGATCTG	TAGAACTTCTTATCGGATATGTTTGGGAACCGTTCAGGGTTGATGCCGTCTGCCTATAGTGAGTC	2205	GGAACCGTTCAGGGTTGATGCC	TOP	[A/G]	GAAGGTGAACCAGCAGAGTCAGATGCAACCGGGCATGAAGCAGCAAGTGCTGTAGATCT[A/G]GTAGAACTTCTTATCGGATATGTTTGGTTAAGTGAGGTGGCGCAACAAGCCGAACC
Arachis_spp_rep_c478p427vAG-0_B_U_2007978137	Arachis_spp_rep_c478p427vAG	ACTTCGTCAGTAACGGACGCACAAGCCACAACTTTTCAAGTTTCT	GAGTCGAGGTCATATCGTGCACAAGCCACAACTTTTCAAGTTTCC	TCACAACTAGAAACTCACACTAGCGGTGCATACAGAACCGCGTCTCGTCTGCCTATAGTGAGTC	2208	GGTGCATACAGAACCGCGTCTC	BOT	[T/C]	CGGTGGTTACGGAGAATCCAAGATTCTGCATGAAGCTAGTGTGAGTTTCTAGTTGTGAA[A/G]GAAACTTGAAAAGTTGTGGCTTGTGAGTTGCGCGTGATCTTATCAGAGTGATGTGA
Arachis_spp_rep_c6281p115vCT-0_B_U_2007978856	Arachis_spp_rep_c6281p115vCT	ACTTCGTCAGTAACGGACCCACTCTATGAGGACTATGAAAACTTCT	GAGTCGAGGTCATATCGTCCACTCTATGAGGACTATGAAAACTTCC	AAGCTATATATGCAAAGCTTATAAATGCGTAGGGACTATCAGGGAACGTCTGCCTATAGTGAGTC	2216	TGCGTAGGGACTATCAGGGAAC	BOT	[T/C]	TTGTGTGCAGGTTCCGGGTGCATTCTTGCCTTTATAAGCTTTGCATATATAGCTTA[G/A]GAAGTTTTCATAGTCCTCATAGAGTGGTTCGCCATCCACAACTACCCATGGGACATACT
Arachis_spp_rep_c1023p1111vAG-0_B_U_2007978513	Arachis_spp_rep_c1023p1111vAG	ACTTCGTCAGTAACGGACGGGAGCTACTTCATTTTCTGAGGCACTT	GAGTCGAGGTCATATCGTGGGAGCTACTTCATTTTCTGAGGCACTC	GCATGGGTAGTGAAGTTTATCATGACTGGTCCATAGCCAACCGCTGTCTGCCTATAGTGAGTC	2232	GACTGGTCCATAGCCAACCGCT	BOT	[T/C]	GTCCATATTTTTGCCTTGATAATACCCTTCAATACATGATAAACTTCACTACCCATGCG[A/G]AGTGCCTCAGAAAATGAAGTAGCTCCAACCGGTAGTATCATAAATTCTTGCATGGC
Arachis_spp_c6539p75vCT-0_T_U_2007978865	Arachis_spp_c6539p75vCT	ACTTCGTCAGTAACGGACGAGGTCACAATAAGAGATGTGCTCATA	GAGTCGAGGTCATATCGTGAGGTCACAATAAGAGATGTGCTCATG	TAATTGTAATTACAGAGCTTGATGACGTTGAGCCTCTACTACCGACAGTCTGCCTATAGTGAGTC	2249	CGTTGAGCCTCTACTACCGACA	TOP	[A/G]	TAGGTTCATTACCAACACTAACAACAAAAGTAGGTCACAATAAGAGATGTGCTCAT[G/A]ATAATTGTAATTACAGAGCTTGATGATGGAAGTATACTAATTTAAGTTTCATGGCTGAG
BARC-PV-0002954-0_T_F_1983989557	BARC-PV-0002954	ACTTCGTCAGTAACGGACGCTTGGAAAGGCTTTGCAACCAA	GAGTCGAGGTCATATCGTGCTTGGAAAGGCTTTGCAACCAG	GAAAACTGATCTCACTTATCTAGCTCAACTGCTTGATGCCGCACACTGTCTGCCTATAGTGAGTC	2257	CAACTGCTTGATGCCGCACACT	TOP	[A/G]	CCAACCCGATCCACATTTTGTGGACCAAATGCAGGGCGGGCTAGCCCACATTGCCACCCCTAGATCCATGGTCACGACCTTGAATGCTTAAAATAACGTAGAGTTCATTCTTGGAAAGGCTTTGCAACCA[A/G]CGAAAACTGATCTCACTTATCTAGCTTGGAATCGATGTAATAACATGGTCGTCTCATGGTTGGTCCACTCCGTTTTTGTnCCTAATCGACAAAGTGTTATATGGATGGAC
Arachis_spp_rep_c587p81vAT-0_B_U_2007978267	Arachis_spp_rep_c587p81vAT	ACTTCGTCAGTAACGGACGATTCAGTGTAGTTTTGCCATCAGCT	GAGTCGAGGTCATATCGTGATTCAGTGTAGTTTTGCCATCAGCA	CAACAAGATCATATGGTGAATCTTTCAAGCGGGGCTGTCAACACAGTCTGCCTATAGTGAGTC	2277	TTCAAGCGGGGCTGTCAACACA	BOT	[T/A]	CTTCATTGGAAGTCCATGCCAACTGAATTTGCAGAAGATTCACCATATGATCTTGTTGC[A/T]GCTGATGGCAAAACTACACTGAATCCTTCTGAGTGGACTTTCTATAGGGAAGTTCA
Arachis_spp_rep_c1459p97vAG-0_T_U_2007978684	Arachis_spp_rep_c1459p97vAG	ACTTCGTCAGTAACGGACGAGATACTTGGGATTGGTCGCTTATA	GAGTCGAGGTCATATCGTGAGATACTTGGGATTGGTCGCTTATG	GCCTTAAGGAAATTTAACTTTGTAATGGATGTCAGCGGATCACGCGTCTGCCTATAGTGAGTC	2297	AATGGATGTCAGCGGATCACGC	TOP	[A/G]	TTGCTGCACAATGAGCTCCTGCAGAACAGTGTTGTAGATACTTGGGATTGGTCGCTTAT[A/G]TGCCTTAAGGAAATTTAACTTTGTCTCAGAAACAGTAGGAGCATCTGTGGCAGAAG
Arachis_spp_c4761p345vAG-0_T_U_2007978832	Arachis_spp_c4761p345vAG	ACTTCGTCAGTAACGGACGGAATGAAATGAAATGAAAGGAAAGGA	GAGTCGAGGTCATATCGTGGAATGAAATGAAATGAAAGGAAAGGG	ACTAGCTCTCTCTACTCTTCTTCCTACTACGGCTGGCCTAAACAGGTGTCTGCCTATAGTGAGTC	2298	ACTACGGCTGGCCTAAACAGGT	TOP	[A/G]	AGAGGTAATCGTATTCGTTGCTCATTTTTGAAAGGAATGAAATGAAATGAAAGGAAAGG[A/G]AACTAGCTCTCTCTACTCTTCTTCCTTGCTTGCTTGATCCGTTGCAATGGTCAAAT
Arachis_spp_rep_c431p319vCT-0_B_U_2007978308	Arachis_spp_rep_c431p319vCT	ACTTCGTCAGTAACGGACGTCCCTTAAGGCTTCAGATACCCTAAAT	GAGTCGAGGTCATATCGTGTCCCTTAAGGCTTCAGATACCCTAAAC	ACATCACCTAGACACAAGACAAGATCTCCGGCGTGCAAAGATGTCGTCTGCCTATAGTGAGTC	2308	ATCTCCGGCGTGCAAAGATGTC	BOT	[T/C]	CGCGCGAACTGAGCATCTACCCAAGCCTAGAGCTTGTCTTGTGTCTAGGTGATGTA[G/A]TTTAGGGTATCTGAAGCCTTAAGGGAATGATATTGACTAATTCCCTCAAGTCACTATGG
Arachis_spp_c9169p258vCT-0_B_U_2007978434	Arachis_spp_c9169p258vCT	ACTTCGTCAGTAACGGACGGCATTTGATTGTTGGCAAGAAAATGT	GAGTCGAGGTCATATCGTGGCATTTGATTGTTGGCAAGAAAATGC	TAAGTTGTAGTTTCTGAAATGGTTGCTTTCCGGGAGAAGTATGCCCGTCTGCCTATAGTGAGTC	2312	GCTTTCCGGGAGAAGTATGCCC	BOT	[T/C]	CATAATATAAATCCTTATTATCATAAGTCATAACCATTTCAGAAACTACAACTTAC[G/A]CATTTTCTTGCCAACAATCAAATGCAAATTGACACAGTATTTTTTATATTACAATAACT
Arachis_spp_rep_c3p337vAG-0_B_U_2007978119	Arachis_spp_rep_c3p337vAG	ACTTCGTCAGTAACGGACAGCAGAGTATGAACGCCGTGATTT	GAGTCGAGGTCATATCGTAGCAGAGTATGAACGCCGTGATTC	AAGTGATGCTTTGAAAGTGGTACCGGCGAGTGGTAAATGCCCGTCTGCCTATAGTGAGTC	2320	TACCGGCGAGTGGTAAATGCCC	BOT	[T/C]	TTCAACCAATCCACTGTCATTTGCTTTTGGCCTCACCGCCACTTTCAAAGCATCACTTA[A/G]AATCACGGCGTTCATACTCTGCTCAGCAAACAATGGCCACGCTATAACCGGCACAC
Arachis_spp_rep_c6216p246vGT-0_T_U_2007978855	Arachis_spp_rep_c6216p246vGT	ACTTCGTCAGTAACGGACACATTTTCATGAACCACCAGCCTA	GAGTCGAGGTCATATCGTACATTTTCATGAACCACCAGCCTC	TTTCTCTCAATGAGTTTGATAAAGCGGTCTTACCTGGCACGCAATTGTCTGCCTATAGTGAGTC	2322	CGGTCTTACCTGGCACGCAATT	TOP	[A/C]	AAAATGTTGCAATGCATTAAGATTCAGCACTAAACATTTTCATGAACCACCAGCCT[C/A]CTTTCTCTCAATGAGTTTGATAAAGTTTCGAACAATTTCCTTTCCTTCGGTTGTTATAA
Arachis_spp_rep_c3510p256vAG-0_T_U_2007978710	Arachis_spp_rep_c3510p256vAG	ACTTCGTCAGTAACGGACGGGGGCTAAAAATTAACAGAAAGAAA	GAGTCGAGGTCATATCGTGGGGGCTAAAAATTAACAGAAAGAAG	CATATAATAAACCACCTGAAACAGGTAGTCTTTGGTCACGCGGGAAGTCTGCCTATAGTGAGTC	2328	GTAGTCTTTGGTCACGCGGGAA	TOP	[A/G]	TGGAGGGGTTTCTGGTCGGGAGGGTTGAGGAGGAGGGGGCTAAAAATTAACAGAAAGAA[A/G]ACATATAATAAACCACCTGAAACAGACTTAGATACACTTCAGGAAGGAAGAGGGCG
Arachis_spp_rep_c1914p352vCT-0_B_U_2007978750	Arachis_spp_rep_c1914p352vCT	ACTTCGTCAGTAACGGACGAGACTTGGCAAATGCCACGT	GAGTCGAGGTCATATCGTGAGACTTGGCAAATGCCACGC	GCAATTCACTAAGGACCACTTATTGGGAACTCACCCGGTCACAGTCTGCCTATAGTGAGTC	2342	ATTGGGAACTCACCCGGTCACA	BOT	[T/C]	TTTCTTTTGTTGTTGAACTCTCCTTTCGAGCCTCAAGTGGTCCTTAGTGAATTGCT[G/A]CGTGGCATTTGCCAAGTCTCCAAACTACGACTAGGTGAATCTGAATATCGTTTTCCCCT
Arachis_spp_rep_c86p1233vAG-0_T_U_2007978166	Arachis_spp_rep_c86p1233vAG	ACTTCGTCAGTAACGGACCCATGTGAGGAGGGATGAGGACA	GAGTCGAGGTCATATCGTCCATGTGAGGAGGGATGAGGACG	TGGACCAGTAATCTTGCCATCTGGACCGTGAGATGGCTAACAGTCTGCCTATAGTGAGTC	2358	CTGGACCGTGAGATGGCTAACA	TOP	[A/G]	TTGCGCTTGTAATGCGAAACGACGTCGTTTCGAGAGGCCATGTGAGGAGGGATGAGGAC[A/G]TTGGACCAGTAATCTTGCCATCTGGGGTCGTTGTCGTAGTCGTATGAATCCGCCGC
Arachis_spp_c6302p274vAC-0_T_U_2007978860	Arachis_spp_c6302p274vAC	ACTTCGTCAGTAACGGACGACATCCCACAGTCCGTAGATCTGTA	GAGTCGAGGTCATATCGTGACATCCCACAGTCCGTAGATCTGTC	CAAGTTCTCGAGTCTTTTCATATCTGAGACTTATGACAACGCGGCGTCTGCCTATAGTGAGTC	2360	CTGAGACTTATGACAACGCGGC	TOP	[A/C]	AGGGACTCTGTCAGACCCTCGACATCCAAGTCACCACATCCCACAGTCCGTAGATCTGT[A/C]GCAAGTTCTCGAGTCTTTTCATATGCCACTGCCAGCATTCTAAGATATAATAGCAG
Arachis_spp_rep_c4978p194vAG-0_T_U_2007978218	Arachis_spp_rep_c4978p194vAG	ACTTCGTCAGTAACGGACGGGATTCATGGTTGAAGGTGCCA	GAGTCGAGGTCATATCGTGGGATTCATGGTTGAAGGTGCCG	ATTAGAGACTGTGACTCCCATTCGTACCGGGCATTACTCACTCCAGTCTGCCTATAGTGAGTC	2361	GTACCGGGCATTACTCACTCCA	TOP	[A/G]	AGATTAGTACCAAGAGACAGCCTGAGGGACCTAAACCTGGATTCATGGTTGAAGGTGCC[A/G]CATTAGAGACTGTGACTCCCATTCCATATGATGTTGTCAATGATCTTAAAGGAGGG
Arachis_spp_rep_c191p759vAT-0_B_U_2007978187	Arachis_spp_rep_c191p759vAT	ACTTCGTCAGTAACGGACGCAAGACTCTGACATTGTATCCAGTCGT	GAGTCGAGGTCATATCGTGCAAGACTCTGACATTGTATCCAGTCGA	TTCAGAGAAGAGATGTTTATGGTGGCGCGATCCTATGACCACTGAGTCTGCCTATAGTGAGTC	2369	GGCGCGATCCTATGACCACTGA	BOT	[T/A]	TCAGTATGCTCCAATCCAAGATACTGCTCCCATGCACCATAAACATCTCTTCTCTGAAA[A/T]CGACTGGATACAATGTCAGAGTCTTGAAGATACTCAGGACGCCCTAATGAGAAAAA
Arachis_spp_rep_c1465p436vCT-0_T_U_2007978445	Arachis_spp_rep_c1465p436vCT	ACTTCGTCAGTAACGGACGGACAAAGACAAGCTGGCCGACA	GAGTCGAGGTCATATCGTGGACAAAGACAAGCTGGCCGACG	GTTGGAATCCGATGAAAAGTACTCCGAGTGTTGGATGGACCGTCTGCCTATAGTGAGTC	2398	TACTCCGAGTGTTGGATGGACC	TOP	[A/G]	AAACTTATGTTTACAACATGAAGAACCAGATCAGTGACAAAGACAAGCTGGCCGAC[G/A]AGTTGGAATCCGATGAAAAGGAGAAAATCGAGGCTGCAGTGAAGGAAGCGTTGGAATGG
Arachis_spp_rep_c1283p610vAC-0_B_U_2007978621	Arachis_spp_rep_c1283p610vAC	ACTTCGTCAGTAACGGACTGTACATCACTCCCCCCAGAAAT	GAGTCGAGGTCATATCGTTGTACATCACTCCCCCCAGAAAG	TCTGAATATTGTTGCAGCTTGTTCCGACCAAGGCCAACTCGATGTCTGCCTATAGTGAGTC	2402	TTCCGACCAAGGCCAACTCGAT	BOT	[T/G]	CAAGGTTCTTATTCTGGAATATGTTTTTTTGGATGGGCAAGCTGCAACAATATTCAGAT[A/C]TTTCTGGGGGGAGTGATGTACATTGGGGCCATTGGTCATGGAAATTTTGTTGCTTT
Arachis_spp_rep_c134p1299vAG-0_T_U_2007978294	Arachis_spp_rep_c134p1299vAG	ACTTCGTCAGTAACGGACGTGTGTACTGGCCCAAACATTATACTTA	GAGTCGAGGTCATATCGTGTGTGTACTGGCCCAAACATTATACTTG	TGCTCTTATGGATATCATCCTCACCCTCGTTTGTGGGCTACACAGTCTGCCTATAGTGAGTC	2406	ACCCTCGTTTGTGGGCTACACA	TOP	[A/G]	TGGTAAGCAGCATCAAGCTTCTTGTTGCCATTTTGTGTACTGGCCCAAACATTATACTT[A/G]ATGCTCTTATGGATATCATCCTCACTGTAAGACTTGATGATGAAAAACTTGGCATC
Arachis_spp_c2896p192vCT-0_T_U_2007978603	Arachis_spp_c2896p192vCT	ACTTCGTCAGTAACGGACGCCATGCACGAGATAATTATTAATAATTTCA	GAGTCGAGGTCATATCGTGCCATGCACGAGATAATTATTAATAATTTCG	ATGCAGATTAAACTACGGATCTAGAAGCCGTTGATCCACAGGTTGGTCTGCCTATAGTGAGTC	2420	GAAGCCGTTGATCCACAGGTTG	TOP	[A/G]	ATGATTATTCATTCAACCCTACCTTTTCCATGCACGAGATAATTATTAATAATTTC[G/A]TATGCAGATTAAACTACGGATCTAATTACATTATTGTAAGAACTAGACTCTACGAACAC
Arachis_spp_c2938p556vAT-0_B_U_2007978666	Arachis_spp_c2938p556vAT	ACTTCGTCAGTAACGGACGGCTGGATTTGGATCCAAACCT	GAGTCGAGGTCATATCGTGGCTGGATTTGGATCCAAACCA	AGTAAGTCACTGGATCAAGGGTGCTATGTGCTAGTATCCGGGCAGTCTGCCTATAGTGAGTC	2442	GCTATGTGCTAGTATCCGGGCA	BOT	[T/A]	CCATATTCCCATCAGAACTAGAATGATTTTCAAACCCTTGATCCAGTGACTTACTC[A/T]GGTTTGGATCCAAATCCAGCCCATTATTTTCTGTACCAAATGCTGAGTTAGGTGAACTC
Arachis_spp_rep_c3511p126vGT-0_T_U_2007978407	Arachis_spp_rep_c3511p126vGT	ACTTCGTCAGTAACGGACGCTCCCTAATCGAGAAACACAGATAA	GAGTCGAGGTCATATCGTGCTCCCTAATCGAGAAACACAGATAC	GCAAACAAGGGACAAATACTTATGCGTTTATAGAGGTTGACCGGCGTCTGCCTATAGTGAGTC	2461	GCGTTTATAGAGGTTGACCGGC	TOP	[A/C]	GTGAAGACTTGAAACTAGGTCCAATAAACAAGCTCCCTAATCGAGAAACACAGATA[C/A]TGCAAACAAGGGACAAATACTTATTGTAGAGATGATGCTGGTACCCTTGCTTCAAACCA
Arachis_spp_rep_c490p128vAG-0_B_U_2007978745	Arachis_spp_rep_c490p128vAG	ACTTCGTCAGTAACGGACTTATGAGAGAGTATGCGTTTCAATATGT	GAGTCGAGGTCATATCGTTTATGAGAGAGTATGCGTTTCAATATGC	GCTGTATAATATACTTAGTTGCTTACCGAAGGCTGCCGATGTGACTTGTGTCTGCCTATAGTGAGTC	2485	GAAGGCTGCCGATGTGACTTGT	BOT	[T/C]	AAGTGTTGATCTAAATTCTACTAGCCAGCGAGGTAAGCAACTAAGTATATTATACAGCT[A/G]CATATTGAAACGCATACTCTCTCATAATAGAGTTATCAACAAATCTAGGAGTCAAT
Arachis_spp_c3217p313vAC-0_B_U_2007978755	Arachis_spp_c3217p313vAC	ACTTCGTCAGTAACGGACCAAAGGCGAAGGGTTTGAACTGT	GAGTCGAGGTCATATCGTCAAAGGCGAAGGGTTTGAACTGG	GAGGGTGAATGTTGTGCAGAACCGACGCATTCCAGTGGTAGGTCTGCCTATAGTGAGTC	2501	AACCGACGCATTCCAGTGGTAG	BOT	[T/G]	TGCGTGCGAGTTCAAGTTCGGTGGCTTTGGTGGTTGTCTCTGCACAACATTCACCCTCG[A/C]CAGTTCAAACCCTTCGCCTTTGCTTCGATATATAGAGGTCACTCGTTGCATCGCCA
Arachis_spp_rep_c508p361vAG-0_B_U_2007978223	Arachis_spp_rep_c508p361vAG	ACTTCGTCAGTAACGGACGGGGCACTGGTTCGCGGTT	GAGTCGAGGTCATATCGTGGGGCACTGGTTCGCGGTC	CTGTCCCCTTCACTTCCAAGTAAGTTGCAGGGCTTTCGAGATGCGTCTGCCTATAGTGAGTC	2632	AGTTGCAGGGCTTTCGAGATGC	BOT	[T/C]	AAGAGATTAACCTATGATGAAATCCAGAGTAAGACATACTTGGAAGTGAAGGGGACAGG[A/G]ACCGCGAACCAGTGCCCAACAATCGAAGGCGGAGTAGAATCATTCGCCTTCAAGCC
Arachis_spp_c2856p135vCT-0_T_U_2007978703	Arachis_spp_c2856p135vCT	ACTTCGTCAGTAACGGACGCAATGCGGCCCCATTTGTCA	GAGTCGAGGTCATATCGTGCAATGCGGCCCCATTTGTCG	CAGCCAGCCTCATTGATCGGATCTCTCATGGACGCAGTTGGTCTGCCTATAGTGAGTC	2651	GGATCTCTCATGGACGCAGTTG	TOP	[A/G]	TCCTCTTTAACTGCAAACTTTGCTGGTTCAGTTACCTCAATGCGGCCCCATTTGTC[G/A]ACAGCCAGCCTCATTGATCCCTTAAACATGTCTATCTTTGCGTTTCGGAGAATCACAGT
Arachis_spp_rep_c1015p449vAG-0_B_U_2007978385	Arachis_spp_rep_c1015p449vAG	ACTTCGTCAGTAACGGACGTACCGGCAAGGACACGTGGGT	GAGTCGAGGTCATATCGTGTACCGGCAAGGACACGTGGGC	TGGTGCAATGTTGTACCAAACAGGGCGCTTGCAGGTATGTCATGTCTGCCTATAGTGAGTC	2729	AGGGCGCTTGCAGGTATGTCAT	BOT	[T/C]	GAACATAGCTTCTTCATCTGGCCGCAGCAAGGAAGGGGTTTGGTACAACATTGCACCAA[A/G]CCCACGTGTCCTTGCCGGTAGTCAAGCATTAAGGTTGCAGCAATTGCCACCAACTG
Arachis_spp_rep_c1957p80vGT-0_T_U_2007978191	Arachis_spp_rep_c1957p80vGT	ACTTCGTCAGTAACGGACGCTCCCTAATCGAGAAACACAGATAA	GAGTCGAGGTCATATCGTGCTCCCTAATCGAGAAACACAGATAC	GCAAACAAGGGACAAATACTTATGCGGTGCGTCATAGCTCAATTCGTCTGCCTATAGTGAGTC	2733	GCGGTGCGTCATAGCTCAATTC	TOP	[A/C]	GTGAAGACTTGAAACTAGGTCCAATAAACAAGCTCCCTAATCGAGAAACACAGATA[C/A]TGCAAACAAGGGACAAATACTTATTGTAGAGATGATGCTGGTACCCTTGCTTCAAACCA
Arachis_spp_rep_c607p250vAG-0_T_U_2007978314	Arachis_spp_rep_c607p250vAG	ACTTCGTCAGTAACGGACGGCTAAGAGGAAGGTTGCTGAAAGAGA	GAGTCGAGGTCATATCGTGGCTAAGAGGAAGGTTGCTGAAAGAGG	AGTCATCTCATTAACTAGAATGTATTGCACCGATTGGACTGATTTCCCGTCTGCCTATAGTGAGTC	2738	GCACCGATTGGACTGATTTCCC	TOP	[A/G]	GGACAACAGCGGTGAATATGATTCTGTTAGCAATGCTAAGAGGAAGGTTGCTGAAAGAG[A/G]AAGTCATCTCATTAACTAGAATGTATTACAGTATTAGTCTGTTAGACATGTGCTTT
Arachis_spp_rep_c4671p222vAG-0_B_U_2007978531	Arachis_spp_rep_c4671p222vAG	ACTTCGTCAGTAACGGACGCTAGATCGACGGTGGCAAGGCT	GAGTCGAGGTCATATCGTGCTAGATCGACGGTGGCAAGGCC	TTTGGTTTTACCATGATTTTATTTCTCCACGGACACATTGGCTGACGTCTGCCTATAGTGAGTC	2753	CTCCACGGACACATTGGCTGAC	BOT	[T/C]	ATTCCCAGACACATCAAAACTAAAAGCAGGCAGAAAATAAAATCATGGTAAAACCAAAA[A/G]GCCTTGCCACCGTCGATCTAGAACCCAGTTCTGGGAACAAAAGTTGCGAGACGAGG
Arachis_spp_rep_c1934p344vCT-0_T_U_2007978451	Arachis_spp_rep_c1934p344vCT	ACTTCGTCAGTAACGGACGGGGAGAAACATAAAAGGGGAAAGCA	GAGTCGAGGTCATATCGTGGGGAGAAACATAAAAGGGGAAAGCG	AAAGGAGCAGAGACAGATTTCACAAGTTCGCCAGGTCAGTGGAGTCTGCCTATAGTGAGTC	2776	ACAAGTTCGCCAGGTCAGTGGA	TOP	[A/G]	GTTATGCATACAGTAAGAGGGTTTGAGCGTTTGGGAGAAACATAAAAGGGGAAAGC[G/A]AAAAGGAGCAGAGACAGATTTCCACGAGACTCGAGGATAGATAAAACAACTCAACAAGT
Arachis_spp_rep_c7971p74vCT-0_T_U_2007978875	Arachis_spp_rep_c7971p74vCT	ACTTCGTCAGTAACGGACGAGGTCACAATAAGAGATGTGCTCATA	GAGTCGAGGTCATATCGTGAGGTCACAATAAGAGATGTGCTCATG	TAATTGTAATTACAGAGCTTAATGACCGGCTTTGAGGCAACTCGACTGTCTGCCTATAGTGAGTC	2789	CCGGCTTTGAGGCAACTCGACT	TOP	[A/G]	TAGGTTCATTACCAACACTAACAACAAAAGTAGGTCACAATAAGAGATGTGCTCAT[G/A]ATAATTGTAATTACAGAGCTTAATGATGGAAGTATACTAATTTAAGTTTCATGGCTGAG
Arachis_spp_rep_c2722p1014vAT-0_B_U_2007978601	Arachis_spp_rep_c2722p1014vAT	ACTTCGTCAGTAACGGACGCAAGAATTCTTTTCATCCTGTTGGATCT	GAGTCGAGGTCATATCGTGCAAGAATTCTTTTCATCCTGTTGGATCA	CATCATAAACTTGATTTGGAATTGTGCCGTAAGATACAGCCTTCCGTCTGCCTATAGTGAGTC	2794	GTGCCGTAAGATACAGCCTTCC	BOT	[T/A]	TGTGAGTATCAAATTGCAATTTTTTGGATGGAACAAATTCCAAATCAAGTTTATGATGA[A/T]GATCCAACAGGATGAAAAGAATTCTTGGTGCACTCGTATGAGTTTGCCCTGATAAC
Arachis_spp_rep_c2448p75vCT-0_T_U_2007978393	Arachis_spp_rep_c2448p75vCT	ACTTCGTCAGTAACGGACGAGGTCACAATAAGAGATGTGCTCATA	GAGTCGAGGTCATATCGTGAGGTCACAATAAGAGATGTGCTCATG	TAATTGTAATTACAGAGCTTAATGAGACATGGGCTGCTCCGTAAACTGTCTGCCTATAGTGAGTC	2807	GACATGGGCTGCTCCGTAAACT	TOP	[A/G]	TAGGTTCATTACCAACACTAACAACAAAAGTAGGTCACAATAAGAGATGTGCTCAT[G/A]ATAATTGTAATTACAGAGCTTAATGATGGAAGTATACTAATTTAAGTTTCATGGCTGAG
Arachis_spp_c2139p80vCT-0_T_U_2007978661	Arachis_spp_c2139p80vCT	ACTTCGTCAGTAACGGACGGCGATGCCCCGATTCTCCA	GAGTCGAGGTCATATCGTGGCGATGCCCCGATTCTCCG	AATTAAAACAGGCCCCTCCAGCTTCGTAGCAAGTGAGGACCGTCTGCCTATAGTGAGTC	2808	AGCTTCGTAGCAAGTGAGGACC	TOP	[A/G]	AACTAAAAGAAGCTTGGCTTATTGGGACAATCTGATGCGCGATGCCCCGATTCTCC[G/A]CAATTAAAACAGGCCCCTCCATAGCTACCACCCCTGCTTGATTGTCTACCTCCAATCAG
Arachis_spp_c4669p732vAG-0_B_U_2007978827	Arachis_spp_c4669p732vAG	ACTTCGTCAGTAACGGACCCTCCATCATCTATATTTTGGGGCT	GAGTCGAGGTCATATCGTCCTCCATCATCTATATTTTGGGGCC	GGATTGTTAACACTATCAGCGTACAATGGTCTTCATGCGCCCTCGTCTGCCTATAGTGAGTC	2828	ACAATGGTCTTCATGCGCCCTC	BOT	[T/C]	CAACCTGGCACTCCGAATTGATGAGAGAAGGAAGCAACGCTGATAGTGTTAACAATCCT[A/G]GCCCCAAAATATAGATGATGGAGGCGAGAATGATAGTGCGGTAACGTCCAAGGTAG
Arachis_spp_rep_c3963p172vCT-0_B_U_2007978468	Arachis_spp_rep_c3963p172vCT	ACTTCGTCAGTAACGGACATGGCATCCGCCAGTCTCTCTT	GAGTCGAGGTCATATCGTATGGCATCCGCCAGTCTCTCTC	TTCTCTCTTTGCTGAATGGATGAACGTCCAGGGTCCTATGCTAGTCTGCCTATAGTGAGTC	2831	GAACGTCCAGGGTCCTATGCTA	BOT	[T/C]	AAAGTTTAAAATATAATATACGTGTATCCATCCCATCCATTCAGCAAAGAGAGAAA[G/A]AGAGAGACTGGCGGATGCCATCAGCAAAAAGCACAACCTTTCTCCGATCGGAGCGCGAA
Arachis_spp_rep_c397p322vAG-0_B_U_2007978197	Arachis_spp_rep_c397p322vAG	ACTTCGTCAGTAACGGACGCACCACCACCAGCACCTCCT	GAGTCGAGGTCATATCGTGCACCACCACCAGCACCTCCC	CTCCGATTCCCAGAAAGTCATCGCTCACCACTTGGAGTCGCGTCTGCCTATAGTGAGTC	2833	ATCGCTCACCACTTGGAGTCGC	BOT	[T/C]	ATTGGTGGAGCTAAGGGAAGTGACGATGTAATGACTCTGGACTTTCTGGGAATCGGAGC[A/G]GGAGGTGCTGGTGGTGGTGGCGGCGGCGGAGATGGTGGTGCCCATGGATACTTTGG
Arachis_spp_rep_c490p103vAG-0_T_U_2007978742	Arachis_spp_rep_c490p103vAG	ACTTCGTCAGTAACGGACTCTAAATTCTACTAGCCAGCGAGGTA	GAGTCGAGGTCATATCGTTCTAAATTCTACTAGCCAGCGAGGTG	GCAACTAAGTATATTATACAGCTACAAGTAGCGGAGGGCTGATTCTCAGTCTGCCTATAGTGAGTC	2861	AGTAGCGGAGGGCTGATTCTCA	TOP	[A/G]	TTAAGAGAGAAGAAAACAGTAGCACAAGTGTTGATCTAAATTCTACTAGCCAGCGAGGT[A/G]AGCAACTAAGTATATTATACAGCTACATATTGAAACGCATACTCTCTCATAATAGA
Arachis_spp_rep_c1842p722vCT-0_B_U_2007978590	Arachis_spp_rep_c1842p722vCT	ACTTCGTCAGTAACGGACGAGAAGCATCCAAATTCTCTCCTCCT	GAGTCGAGGTCATATCGTGAGAAGCATCCAAATTCTCTCCTCCC	CATCTTCTACATACTTCAATTGATGATTTCGTCGGTGGAAGCCAGAGTCTGCCTATAGTGAGTC	2862	GATTTCGTCGGTGGAAGCCAGA	BOT	[T/C]	AATGGTGTTTGGTCTTTTACAAAGGAAGCATATCAATTGAAGTATGTAGAAGATGC[G/A]GGAGGAGAGAATTTGGATGCTTCTATAAACAAGAACACTTACAATGTCACTAATCCTGA
Arachis_spp_rep_c1089p111vAT-0_B_U_2007978280	Arachis_spp_rep_c1089p111vAT	ACTTCGTCAGTAACGGACGAGAAATGGATTAGCCAGCTATGAAGT	GAGTCGAGGTCATATCGTGAGAAATGGATTAGCCAGCTATGAAGA	AACTTTTGTTACTTCGAAGCTGTCGTCTTTCGGAGGCAAGCATGGTCTGCCTATAGTGAGTC	2879	TCGTCTTTCGGAGGCAAGCATG	BOT	[T/A]	CTACCAATTTAACCAATGCTTGTTTGTTTTCTCCAGCTTCGAAGTAACAAAAGTTA[A/T]CTTCATAGCTGGCTAATCCATTTCTCTCATCACAATGCTTGTTACCACATATGAACTGC
Arachis_spp_rep_c508p222vCT-0_T_U_2007978225	Arachis_spp_rep_c508p222vCT	ACTTCGTCAGTAACGGACGCTGCAACTTTGGTGGCCTCAA	GAGTCGAGGTCATATCGTGCTGCAACTTTGGTGGCCTCAG	ACATTTGAGAGCCAAGTCCTTGGGTAGGCTCCATGTAAACGCTGTCTGCCTATAGTGAGTC	2892	GGGTAGGCTCCATGTAAACGCT	TOP	[A/G]	CAGAAACAACGAGAGCAGAGGTGGCAAGGGCAAATCCTGCAACTTTGGTGGCCTCA[G/A]CACATTTGAGAGCCAAGTCCTTGAAATCAGTATGAAGAGAACAAGTGAGTTTGTAGCCA
Arachis_spp_rep_c412p188vAC-0_B_U_2007978251	Arachis_spp_rep_c412p188vAC	ACTTCGTCAGTAACGGACGGCTCTCCCCTGTCAATATGAATCTTT	GAGTCGAGGTCATATCGTGGCTCTCCCCTGTCAATATGAATCTTG	CGTGTTAAGTATGAGTTTCAACAAGAGCCGCTGTCATATCTGCACGGTCTGCCTATAGTGAGTC	2898	GAGCCGCTGTCATATCTGCACG	BOT	[T/G]	AGGTCACAATAACAAGCTGGTCTTTGCAACTAAATTGTTGAAACTCATACTTAACACGC[A/C]AAGATTCATATTGACAGGGGAGAGCACACTATACGATGAGAACGGCGTGAACCTTC
Arachis_spp_rep_c656p382vCT-0_B_U_2007978362	Arachis_spp_rep_c656p382vCT	ACTTCGTCAGTAACGGACGAATGTTTTGATTATGTACTTTGAACGAT	GAGTCGAGGTCATATCGTGAATGTTTTGATTATGTACTTTGAACGAC	TGTTTTTGTTACTAGTTTAATATAAAAGCAAGTGAGTTTATCGGTCCCCGTCTGCCTATAGTGAGTC	2901	GCAAGTGAGTTTATCGGTCCCC	BOT	[T/C]	WYWWTTADTCTAAAAATAAAAATATGGTTTTTATATTAAACTAGTAACAAAAACAC[G/A]TCGTTCAAAGTACATAATCAAAACATTAACTTGATTAAGAAGGGGTAAAAAAAGTAACT
Arachis_spp_rep_c887p100vCT-0_B_U_2007978510	Arachis_spp_rep_c887p100vCT	ACTTCGTCAGTAACGGACGAACCGACGAAAACTACCCAGTTGT	GAGTCGAGGTCATATCGTGAACCGACGAAAACTACCCAGTTGC	TCATTCAACAATCCAGCGATATGCTGGTGCCACTACGGAAACCGTCTGCCTATAGTGAGTC	2906	TGCTGGTGCCACTACGGAAACC	BOT	[T/C]	TTGAAACTAAATATTATTGTAATATCGGAAAATTTATCGCTGGATTGTTGAATGAT[G/A]CAACTGGGTAGTTTTCGTCGGTTGCTAAATGGAGATACCAATCAAACCATTCTTAGTCA
Arachis_spp_rep_c1246p239vAG-0_T_U_2007978398	Arachis_spp_rep_c1246p239vAG	ACTTCGTCAGTAACGGACGACGCTCTCCCAGTCACTGTAGTGTA	GAGTCGAGGTCATATCGTGACGCTCTCCCAGTCACTGTAGTGTG	AGAAGTGCTGTGTTGACTTCAGTCTCCAACCTGATACGGTGTGGTCTGCCTATAGTGAGTC	2913	GTCTCCAACCTGATACGGTGTG	TOP	[A/G]	TTTACGAGTAATTATTTGACACGTGCATCCACGTCACGCTCTCCCAGTCACTGTAGTGT[A/G]TAGAAGTGCTGTGTTGACTTCAACTAATTGCACATATTAAGACAAATCAAACAGAG
Arachis_spp_c4718p270vCT-0_T_U_2007978777	Arachis_spp_c4718p270vCT	ACTTCGTCAGTAACGGACGAAACTGGTTCCTTCACATACTTCTTTACA	GAGTCGAGGTCATATCGTGAAACTGGTTCCTTCACATACTTCTTTACG	AATAATCATAACAATAACAATAACAAAGCTAAGTGTTAGGTTGGACGCCGTCTGCCTATAGTGAGTC	2915	GCTAAGTGTTAGGTTGGACGCC	TOP	[A/G]	TTACAAATTACACTTGCCTATTTATGGTAAACTGGTTCCTTCACATACTTCTTTAC[G/A]GTCTATATAATAATCATAACAATAACAATAACAAATATTCACAACCAATTTAGATACAA
Arachis_spp_rep_c1560p625vCT-0_B_U_2007978556	Arachis_spp_rep_c1560p625vCT	ACTTCGTCAGTAACGGACTCATCATGGTGAATTATGGATTGTCT	GAGTCGAGGTCATATCGTTCATCATGGTGAATTATGGATTGTCC	ATGTGACAAGTAATGCAACTGATGGGTGTGTCCTACAAGACCGTAGTCTGCCTATAGTGAGTC	2927	GGGTGTGTCCTACAAGACCGTA	BOT	[T/C]	TTTTTTTTAGGTTCACAGAATTAACTCTTGTAATCAGTTGCATTACTTGTCACATC[G/A]GACAATCCATAATTCACCATGATGATCGAAGCTGAACAGCCATTACACTACAAACACGT
Arachis_spp_rep_c3915p206vCT-0_B_U_2007978820	Arachis_spp_rep_c3915p206vCT	ACTTCGTCAGTAACGGACACTTGCCCCAAACATATGGCCT	GAGTCGAGGTCATATCGTACTTGCCCCAAACATATGGCCC	TACTTGGGAGGGTGTTCCTCAGCACTTGTCAGCCTAGCGTTGTCTGCCTATAGTGAGTC	2932	CAGCACTTGTCAGCCTAGCGTT	BOT	[T/C]	ACACTGAGGTGAAGCCACTTGAGGAGCTCATAGATGAGGAACACCCTCCCAAGTAT[G/A]GGCCATATGTTTGGGGCAAGTTTCAAGTTATTAGAAAGCGGAGTAACTTCATCAAACTC
Arachis_spp_rep_c13603p85vCT-0_B_U_2007978536	Arachis_spp_rep_c13603p85vCT	ACTTCGTCAGTAACGGACCAATTCTCCTTGGCTTTGAATTAGAT	GAGTCGAGGTCATATCGTCAATTCTCCTTGGCTTTGAATTAGAC	TGTAGTTTTGTGTGTGTCTGTGTGCAACGCTTTGAATGGGCTCTCGTCTGCCTATAGTGAGTC	2934	GCAACGCTTTGAATGGGCTCTC	BOT	[T/C]	AAACTGCTGTATTGCTCACACTATAGTTTCACACACAGACACACACAAAACTACAT[G/A]TCTAATTCAAAGCCAAGGAGAATTGTATATGGGAGTGACAACAGATTTAACTTGTAGGT
Arachis_spp_rep_c1396p1268vCT-0_B_U_2007978586	Arachis_spp_rep_c1396p1268vCT	ACTTCGTCAGTAACGGACGTGGGTCTGTGATAGCATTGGCAT	GAGTCGAGGTCATATCGTGTGGGTCTGTGATAGCATTGGCAC	CCAGCATATGTATTAGTAAGGTTCACCGCTCTGCATAATAGGGCTCGTCTGCCTATAGTGAGTC	2954	ACCGCTCTGCATAATAGGGCTC	BOT	[T/C]	TGAATCCATATGTTGCATCACCTGTGTATGGGAACCTTACTAATACATATGCTGGT[G/A]TGCCAATGCTATCACAGACCCAACCAGGAGACCCTAGATGTCAGCCTGTTCTTTCTGGG
Arachis_spp_rep_c252p754vAG-0_B_U_2007978211	Arachis_spp_rep_c252p754vAG	ACTTCGTCAGTAACGGACGCGTCAAACGAGTTCTTCAGGTCATTT	GAGTCGAGGTCATATCGTGCGTCAAACGAGTTCTTCAGGTCATTC	CCAACTGTTTGACTTACAAGACAAGCGGTGATAGGGCAGCTCATTGTCTGCCTATAGTGAGTC	2960	AGCGGTGATAGGGCAGCTCATT	BOT	[T/C]	AATGCTTCTTTTACTTTTGCAACGAAGTCTTCTGATGTCTTGTAAGTCAAACAGTTGGG[A/G]AATGACCTGAAGAACTCGTTTGACGGATGATCCGCACAAACTACAAATTTCCCCAT
Arachis_spp_rep_c2612p174vAG-0_T_U_2007978150	Arachis_spp_rep_c2612p174vAG	ACTTCGTCAGTAACGGACTGTGTTTTCTCCTAATATTTTTGTTCTAA	GAGTCGAGGTCATATCGTTGTGTTTTCTCCTAATATTTTTGTTCTAG	CGGATTGATGCTATGGAAAATAACTCGTATGCTTGCATGGAGCCGTCTGCCTATAGTGAGTC	2962	ACTCGTATGCTTGCATGGAGCC	TOP	[A/G]	CATGCTTCAGATGCCCGTACACCCTTTAATGTGTGTTTTCTCCTAATATTTTTGTTCTA[A/G]ACGGATTGATGCTATGGAAAATAAGAGGGCTTACTTTTTGTTAACTTGAAATAAAA
Arachis_spp_rep_c704p340vCT-0_T_U_2007978303	Arachis_spp_rep_c704p340vCT	ACTTCGTCAGTAACGGACCAGACTGCACTCTTGATTCCAACAA	GAGTCGAGGTCATATCGTCAGACTGCACTCTTGATTCCAACAG	CACACATATTTGTCAAGCATAGACGTAGTGATGCAGATGCGCTGTGTCTGCCTATAGTGAGTC	2966	CGTAGTGATGCAGATGCGCTGT	TOP	[A/G]	ATTAGGAGGAGGATGAAGCCTAGTTTGGTACACAGACTGCACTCTTGATTCCAACA[G/A]ACACACATATTTGTCAAGCATAGAGACCACAACTTCAAATTCAGTTACTTGCTTCTCTA
BARC-PV-0002897-0_T_F_1983989553	BARC-PV-0002897	ACTTCGTCAGTAACGGACGAACACGGCATGTGACGGGA	GAGTCGAGGTCATATCGTGAACACGGCATGTGACGGGG	GTTTGAAGCATGCATAGTCAACGTCTCTTCAAGGCACGACTCGTGTCTGCCTATAGTGAGTC	2983	GTCTCTTCAAGGCACGACTCGT	TOP	[A/G]	GAGGGAGGGAGACAGGTCTCTTCTCCGAGACCAGAACGTTCCAGAATCCTCATTTGGAACTCGACGCTCTTGGGGTTGTCCTTTAAGATGAGCCTGGAGTGTTCnnATGAAGGTAGCAAAAGGAACACGGCATGTGACGGG[A/G]GGTTTGAAGCATGCATAGTCAACGAGGTAGATGGTGCGAGGCTTGGACATGAAGTAGACGGTGG
Arachis_spp_rep_c4699p283vAG-0_B_U_2007978473	Arachis_spp_rep_c4699p283vAG	ACTTCGTCAGTAACGGACGAGACTCGATGTTCAAAATCCAAATT	GAGTCGAGGTCATATCGTGAGACTCGATGTTCAAAATCCAAATC	GCAGTGTAGGACAAGTCCTAAAGGGAGCATGGACTCTATACGGCGTCTGCCTATAGTGAGTC	2994	GGGAGCATGGACTCTATACGGC	BOT	[T/C]	TGAGAATACTTTTAAGTTTTGTAAACTGCAGTGAATTTTAGGACTTGTCCTACACTGCT[A/G]ATTTGGATTTTGAACATCGAGTCTATATCTTGTAGAACTTTAAACTTTAATTGTAT
Arachis_spp_rep_c2809p214vCG-0_B_U_2007978806	Arachis_spp_rep_c2809p214vCG	ACTTCGTCAGTAACGGACTTTTTGCAAAGTTGTAAGTATGCATG	GAGTCGAGGTCATATCGTTTTTTGCAAAGTTGTAAGTATGCATC	ACCTATTGAATTGTTTGTCTTGTTAGGGAAGGTCTATTTCCGCTCGGTCTGCCTATAGTGAGTC	2995	AGGGAAGGTCTATTTCCGCTCG	BOT	[G/C]	TCACAGAGAGCAAGACCTTCAAGCAGACAATAACAAGACAAACAATTCAATAGGTA[C/G]ATGCATACTTACAACTTTGCAAAAATAGTACAACTAAAACAAATGCTGCATTATAAGGA
Arachis_spp_rep_c544p618vCT-0_T_U_2007978337	Arachis_spp_rep_c544p618vCT	ACTTCGTCAGTAACGGACTCACCATCACCAATGACAAAGGAA	GAGTCGAGGTCATATCGTTCACCATCACCAATGACAAAGGAG	GTTGTCTAAAGAAGAAATCGAGAAGTCGGTACTCTGAACAGGGGTTGTCTGCCTATAGTGAGTC	2999	GTCGGTACTCTGAACAGGGGTT	TOP	[A/G]	CCGAGGACAAAACCACTGGGCAGAAGAACAAGATCACCATCACCAATGACAAAGGA[G/A]GGTTGTCTAAAGAAGAAATCGAGAAGATGGTTCAAGAAGCAGAGAAATACAAGTCGGAA
Arachis_spp_rep_c5298p96vCG-0_B_U_2007978729	Arachis_spp_rep_c5298p96vCG	ACTTCGTCAGTAACGGACCCAAAAATCAAAAGGATTATTATGAAGTGG	GAGTCGAGGTCATATCGTCCAAAAATCAAAAGGATTATTATGAAGTGC	AAGCATCATCATATTCTTAAACTCCGCGTGGAATACTGCTTGACGGGTCTGCCTATAGTGAGTC	3011	CGCGTGGAATACTGCTTGACGG	BOT	[G/C]	TGATACTAATTTGGATGGACAACTTGATTTTGAGGAGTTTAAGAATATGATGATGCTTA[C/G]CACTTCATAATAATCCTTTTGATTTTTGGTATTTGCTATATTATTGATGCATATCC
Arachis_spp_rep_c603p192vCT-0_T_U_2007978185	Arachis_spp_rep_c603p192vCT	ACTTCGTCAGTAACGGACGGGTTAGAGCATCCACTTCATTGTTTTA	GAGTCGAGGTCATATCGTGGGTTAGAGCATCCACTTCATTGTTTTG	GTTTGTTAAAACATATATCAATGTCTGACATGAGTGCATTGCTCCGCTGTCTGCCTATAGTGAGTC	3014	GACATGAGTGCATTGCTCCGCT	TOP	[A/G]	CTCCTTCGTCCACCAGTGGCATAATAGAGTGGTTAGAGCATCCACTTCATTGTTTT[G/A]TGTTTGTTAAAACATATATCAATGTCTAAGTTGTGTGGATTGTGAACTGTGTGTGTATG
Arachis_spp_rep_c3p104vCG-0_T_U_2007978121	Arachis_spp_rep_c3p104vCG	ACTTCGTCAGTAACGGACGTGCCACTTGGAAATGAATCTAGTATAAC	GAGTCGAGGTCATATCGTGTGCCACTTGGAAATGAATCTAGTATAAG	AAACTTTATTTACAGCTGTGAATTGGTCTGGTGAGCTAAAGACCGTGGTCTGCCTATAGTGAGTC	3027	GTCTGGTGAGCTAAAGACCGTG	TOP	[C/G]	CCATCCACCAAGACTCTGGCAGAGGTTGTTGCCACTTGGAAATGAATCTAGTATAA[C/G]AAAACTTTATTTACAGCTGTGAATTGTGATACATGTACAACGAGTTAAAAGTAATGTAA
Arachis_spp_rep_c7388p140vAT-0_B_U_2007978679	Arachis_spp_rep_c7388p140vAT	ACTTCGTCAGTAACGGACGAATGCAAGAATGTCATATCTGGCTAGT	GAGTCGAGGTCATATCGTGAATGCAAGAATGTCATATCTGGCTAGA	GATCGAGCAAGGTATAATAAGGTATTCCAGGGGAGCTACGAGCGTGTCTGCCTATAGTGAGTC	3030	ATTCCAGGGGAGCTACGAGCGT	BOT	[T/A]	AACATATATATCCTACATTGATCCCCATACATCAAACCTTATTATACCTTGCTCGATCT[A/T]CTAGCCAGATATGACATTCTTGCATTCCACAAATTCAACAYCTCTTATTTAGATAA
Arachis_spp_rep_c603p100vAG-0_T_U_2007978182	Arachis_spp_rep_c603p100vAG	ACTTCGTCAGTAACGGACCAAGTTCACCTTATTGAAATGCTTCACA	GAGTCGAGGTCATATCGTCAAGTTCACCTTATTGAAATGCTTCACG	CACACTTTTAGGCTTACATTATTAGCGCGAGTAACTCAGACCTTCGTGTCTGCCTATAGTGAGTC	3031	CGCGAGTAACTCAGACCTTCGT	TOP	[A/G]	GATAGCATCACAAATTCAAAAGTAATACAAGACAAGTTCACCTTATTGAAATGCTTCAC[A/G]ACACACTTTTAGGCTTACATTATTAGTAAGCACATACACACACAGTTCACAATCCA
Arachis_spp_rep_c1906p248vAT-0_B_U_2007978373	Arachis_spp_rep_c1906p248vAT	ACTTCGTCAGTAACGGACCAGTCAGGACCCAAGAAGGGCT	GAGTCGAGGTCATATCGTCAGTCAGGACCCAAGAAGGGCA	ACAGTAGAAATACAAATCAGTAACTTAGCAGGAGAGCTAGTTCCGTCGGTCTGCCTATAGTGAGTC	3038	AGCAGGAGAGCTAGTTCCGTCG	BOT	[T/A]	TGAACCTAGGCATGTCATGATGTACTCCCAATAAGTTACTGATTTGTATTTCTACTGTG[A/T]GCCCTTCTTGGGTCCTGACTGCTGATAATTCCATCTTTTTACTTTTCTTGGATTTC
Arachis_spp_rep_c1007p747vCT-0_B_U_2007978584	Arachis_spp_rep_c1007p747vCT	ACTTCGTCAGTAACGGACCTCCACCCGGCCAAAAGGTT	GAGTCGAGGTCATATCGTCTCCACCCGGCCAAAAGGTC	GTCTCATTGCTGCAAGGAGTGGTCCGGGCTTCACAATGACTGTCTGCCTATAGTGAGTC	3049	TGGTCCGGGCTTCACAATGACT	BOT	[T/C]	GCAGTGGCGGCAGCTTGGCCCCTAAGACGACCGGTCCTCCTTGCAGCAATGAGACC[G/A]ACCTTTTGGCCGGGTGGAGCATCACGCCTAACAGTACTGGCATGACCAATGTGTTGATG
Arachis_spp_rep_c3885p128vAT-0_T_U_2007978671	Arachis_spp_rep_c3885p128vAT	ACTTCGTCAGTAACGGACGCTAGCATTCAAAACAGCAAGGAATA	GAGTCGAGGTCATATCGTGCTAGCATTCAAAACAGCAAGGAATT	GACTTGGAATTTGTAAAGTTTGCATTGCTCCACTCCTCGACGAGAGTCTGCCTATAGTGAGTC	3057	ATTGCTCCACTCCTCGACGAGA	TOP	[A/T]	AATGCAAAAACTACAATCAATTAAAGATGGAGCTAGCATTCAAAACAGCAAGGAAT[A/T]AGACTTGGAATTTGTAAAGTTTGCACAATGGGTCTTGTAGATAGCAATGCAACCTAATC
Arachis_spp_rep_c3011p399vCT-0_B_U_2007978354	Arachis_spp_rep_c3011p399vCT	ACTTCGTCAGTAACGGACGAACCGCATGATTTGGTCTACGCT	GAGTCGAGGTCATATCGTGAACCGCATGATTTGGTCTACGCC	ACTAGTACTTTTAAATAAAGAAACAGAGTACGAGATTGGCCCTGTGTCAGTCTGCCTATAGTGAGTC	3072	GTACGAGATTGGCCCTGTGTCA	BOT	[T/C]	CAGAGTCGATACTGATTCACACATATGGTCTGTTTCTTTATTTAAAAGTACTAGTT[G/A]GCGTAGACCAAATCATGCGGTTGCAATATTCATTGTTTTTCCATTGCTGCTGATGCTTG
Arachis_spp_rep_c1906p140vCT-0_T_U_2007978371	Arachis_spp_rep_c1906p140vCT	ACTTCGTCAGTAACGGACGAGGTCACAATAAGAGATGTGCTCATA	GAGTCGAGGTCATATCGTGAGGTCACAATAAGAGATGTGCTCATG	TAATTGTAATTACAGAGCTTAATGAATCGGAGATGGGCCTGTCAAGCGTCTGCCTATAGTGAGTC	3160	ATCGGAGATGGGCCTGTCAAGC	TOP	[A/G]	TAGGTTCATTACCAACACTAACAACAAAAGTAGGTCACAATAAGAGATGTGCTCAT[G/A]ATAATTGTAATTACAGAGCTTAATGATGGAAGTATACTAATTTAAGTTTCATGGCTGAG
Arachis_spp_rep_c321p419vCT-0_B_U_2007978296	Arachis_spp_rep_c321p419vCT	ACTTCGTCAGTAACGGACGACCCGTGGCGAGTTAGCCAT	GAGTCGAGGTCATATCGTGACCCGTGGCGAGTTAGCCAC	CAAGAACCCCTACTTTGTGAACGTCCCTGGAACCAACGACCTGTGTCTGCCTATAGTGAGTC	3262	GTCCCTGGAACCAACGACCTGT	BOT	[T/C]	CCTTGTCATAACCAGCAAGAAGAACGTTCACAAAGTAGGGGTTCTTGCGAAGAGCG[G/A]TGGCTAACTCGCCACGGGTGAAATTGGCAGCGGCGGCAGTGGTCAAAGGGATCCCATTA
Arachis_spp_rep_c4657p365vGT-0_T_U_2007978825	Arachis_spp_rep_c4657p365vGT	ACTTCGTCAGTAACGGACTCATAGTCAGCAACAACCCTCTCAA	GAGTCGAGGTCATATCGTTCATAGTCAGCAACAACCCTCTCAC	CCTTCTCTCTTCCTCTGAAGAAACTGCCAGTGCTGCGATCTACGGTCTGCCTATAGTGAGTC	3399	ACTGCCAGTGCTGCGATCTACG	TOP	[A/C]	TGAGGTACAAAGGGTACCACTCTTGAGTCCAATCATAGTCAGCAACAACCCTCTCA[C/A]CCCTTCTCTCTTCCTCTGAAGAAGGCCCCATAAGAACCTTGTGATCTTCTTCTTCTTCY
Arachis_spp_rep_c99p156vAG-0_B_U_2007978127	Arachis_spp_rep_c99p156vAG	ACTTCGTCAGTAACGGACCAAGAAAATGTACTCTCAGTTTGTATGCCT	GAGTCGAGGTCATATCGTCAAGAAAATGTACTCTCAGTTTGTATGCCC	ATATTGTGTAATAGTAGCAAATCAAAACTAGGCGGCATCTCTGAGGGAGTCTGCCTATAGTGAGTC	3440	ACTAGGCGGCATCTCTGAGGGA	BOT	[T/C]	TGAGATTCATTTAGTAAGTTGTATACTCTCTTTTTGATTTGCTACTATTACACAATATT[A/G]GGCATACAAACTGAGAGTACATTTTCTTGTTGACCATGTAAAAAAAATTACAAAAA
Arachis_spp_rep_c1460p263vCT-0_B_U_2007978546	Arachis_spp_rep_c1460p263vCT	ACTTCGTCAGTAACGGACAGAGTGGCGCATTCAGTTTTGAT	GAGTCGAGGTCATATCGTAGAGTGGCGCATTCAGTTTTGAC	ATTCTGTTCCAAACTCACCACTAACGTGGATGTCTGCCCCTATCGTCTGCCTATAGTGAGTC	3453	AACGTGGATGTCTGCCCCTATC	BOT	[T/C]	TTGGGCCTTTGTGGAGAGTTGCCGGAGCTGAAAAGTGGTGAGTTTGGAACAGAATC[G/A]TCAAAACTGAATGCGCCACTCTTTGGGAAAGGATCACCACCCTGTTCTGAACCTGTTTT
Arachis_spp_c4241p575vAC-0_T_U_2007978822	Arachis_spp_c4241p575vAC	ACTTCGTCAGTAACGGACGGAATCGGTGTCCCTGGTAGTAAGAAA	GAGTCGAGGTCATATCGTGGAATCGGTGTCCCTGGTAGTAAGAAC	GTTAGAGATGCAGGTATCATCGTGGCGGATCTATGAAGCAGGACGTCTGCCTATAGTGAGTC	3461	TGGCGGATCTATGAAGCAGGAC	TOP	[A/C]	CCTTGAATTTTGCTGAATCAAATGGATCGCATCCGAATCGGTGTCCCTGGTAGTAAGAA[A/C]GGTTAGAGATGCAGGTATCATCGACGTCCAAAATCCAAGCATCCATGGAATCAGGG
Arachis_spp_rep_c2275p178vGT-0_T_U_2007978341	Arachis_spp_rep_c2275p178vGT	ACTTCGTCAGTAACGGACGCTCCCTAATCGAGAAACACAGATAA	GAGTCGAGGTCATATCGTGCTCCCTAATCGAGAAACACAGATAC	GCAAACAAGGGACAAATACTTATTACGTTTCCAGTGCCATCAGCGGTCTGCCTATAGTGAGTC	3468	TACGTTTCCAGTGCCATCAGCG	TOP	[A/C]	GTGAAGACTTGAAACTAGGTCCAATAAACAAGCTCCCTAATCGAGAAACACAGATA[C/A]TGCAAACAAGGGACAAATACTTATTGTAGAGATGATGCTGGTACCCTTGCTTCAAACCA
Arachis_spp_rep_c103p319vCT-0_T_U_2007978199	Arachis_spp_rep_c103p319vCT	ACTTCGTCAGTAACGGACTGGAGTCTGGTGAAGTGGAGCTACA	GAGTCGAGGTCATATCGTTGGAGTCTGGTGAAGTGGAGCTACG	CTCAATTGGATTGACATTCCTCCAGGGCTGAATGGTTCTCGATGTCTGCCTATAGTGAGTC	3470	CCAGGGCTGAATGGTTCTCGAT	TOP	[A/G]	GGTTCAGAACATGGTTCTTAGGCTAAGAAATGTGGAGTCTGGTGAAGTGGAGCTAC[G/A]ACTCAATTGGATTGACATTCCTGGTGCCAAGGCCTCTTTGAACACCTAAAATGTGTGGA
Arachis_spp_rep_c89p951vAG-0_B_U_2007978475	Arachis_spp_rep_c89p951vAG	ACTTCGTCAGTAACGGACGGGTCCACAAGCACTTGCCTCAGT	GAGTCGAGGTCATATCGTGGGTCCACAAGCACTTGCCTCAGC	TCTGCATCAGCGGGTAAACGGTACAGCCTGCTCCGTTTGAAGTCTGCCTATAGTGAGTC	3481	GGTACAGCCTGCTCCGTTTGAA	BOT	[T/C]	GAGCATGTTTTCACCTACATTGACGATCCTTGCAGCGCTGTTTACCCGCTGATGCAGAA[A/G]CTGAGGCAAGTGCTTGTGGACCACGCTTTGGCCAATGCAGAGAGTGAGAAGAACGC
Arachis_spp_c3347p300vAG-0_B_U_2007978757	Arachis_spp_c3347p300vAG	ACTTCGTCAGTAACGGACGCGGGTCAGAAGCCTCCCTGTT	GAGTCGAGGTCATATCGTGCGGGTCAGAAGCCTCCCTGTC	CTGTTGCCTCCTTCTGCTGACCTCAAGGAAGCGGCGATTGTCTGCCTATAGTGAGTC	3484	TGACCTCAAGGAAGCGGCGATT	BOT	[T/C]	GACGGAGATCTCTACGACATTGTTCTCGCCATTTGTGCCTCGCAGAAGGAGGCAACAGC[A/G]ACAGGGAGGCTTCTGACCCGGTTGGAGGTCGCAAGTTCTCCTCAGAAGAAGAAAAC
Arachis_spp_rep_c194p140vCT-0_B_U_2007978648	Arachis_spp_rep_c194p140vCT	ACTTCGTCAGTAACGGACGCACATTTCTCACTCCCAATCCTT	GAGTCGAGGTCATATCGTGCACATTTCTCACTCCCAATCCTC	AGACAAGAACAAAAAGGGACATGTCACCTCCTGAGCGAAGTACAGTCTGCCTATAGTGAGTC	3495	GTCACCTCCTGAGCGAAGTACA	BOT	[T/C]	TTTCTTAAAAAAAAAGGTTATTTATTCTTAGTCATGTCCCTTTTTGTTCTTGTCTC[G/A]AGGATTGGGAGTGAGAAATGTGCTTCTCAGCCATTGGTTAACAGAACTGAAGAGCTGTG
Arachis_spp_rep_c2120p164vCG-0_T_U_2007978428	Arachis_spp_rep_c2120p164vCG	ACTTCGTCAGTAACGGACGCAGTTTATGCATGTATAGTTCATCAAAC	GAGTCGAGGTCATATCGTGCAGTTTATGCATGTATAGTTCATCAAAG	AATAAAATTTGAGCCACTTGTTACAGGCTCCCAGTTGTCAGCGACGTCTGCCTATAGTGAGTC	3498	CAGGCTCCCAGTTGTCAGCGAC	TOP	[C/G]	CTGTGTGTGAAACTATAGTGTGAGCAATACAGCAGTTTATGCATGTATAGTTCATCAAA[C/G]CAATAAAATTTGAGCCACTTGTTATTGTGCACAAAAAAAGCAAACAATAAGAGTGT
Arachis_spp_rep_c2456p250vAG-0_T_U_2007978692	Arachis_spp_rep_c2456p250vAG	ACTTCGTCAGTAACGGACAAGACACTGAGTGTTGCTGTGATCAA	GAGTCGAGGTCATATCGTAAGACACTGAGTGTTGCTGTGATCAG	GAGAGTGGCGATATTAATACCATCTAGCACATGGATGATCCGCTCGTCTGCCTATAGTGAGTC	3500	CTAGCACATGGATGATCCGCTC	TOP	[A/G]	GGTGAAAGTGACTGTGATATATGATTCTCCATCAAAGACACTGAGTGTTGCTGTGATCA[A/G]TGAGAGTGGCGATATTAATACCATCACCGAAGTTGTTGATTTGAAGGCGAAGCTTC
Arachis_spp_rep_c4378p109vCT-0_T_U_2007978609	Arachis_spp_rep_c4378p109vCT	ACTTCGTCAGTAACGGACGTGGTATTTATAGCTATGGTCCTGTATGTA	GAGTCGAGGTCATATCGTGTGGTATTTATAGCTATGGTCCTGTATGTG	TAAGTTGGTTAAGGTACTGTTAAAAATCTGCCTGGGGACCGTTACGAGTCTGCCTATAGTGAGTC	3562	ATCTGCCTGGGGACCGTTACGA	TOP	[A/G]	TCAATGTAGGATATATATGTTATCTGGCTGGTATTTATAGCTATGGTCCTGTATGT[G/A]TTAATTATTTTCTATATATAAGTTGGTTAAGGTACTGTTAAAATAATGGAGTGATGATA
Arachis_spp_c3529p437vCT-0_B_U_2007978812	Arachis_spp_c3529p437vCT	ACTTCGTCAGTAACGGACTGTGCTTGATGGAGTGGTGATCT	GAGTCGAGGTCATATCGTTGTGCTTGATGGAGTGGTGATCC	AGAGATTGGCTTTCTTGGCGGTCCGTTAAAGCAGCCATACCGTCTGCCTATAGTGAGTC	3606	GGTCCGTTAAAGCAGCCATACC	BOT	[T/C]	CAATTCAGATTCGAACAAAAAATGGCCTCTAAATCTGCCAAGAAAGCCAATCTCTT[G/A]GATCACCACTCCATCAAGCACATCCTTGACGAGTCCGTTTCCGAGGTTGTGACGAGTCG
Arachis_spp_c7133p331vAG-0_B_U_2007978871	Arachis_spp_c7133p331vAG	ACTTCGTCAGTAACGGACGCCCAATTTCTCAGCAAGATCAACATAT	GAGTCGAGGTCATATCGTGCCCAATTTCTCAGCAAGATCAACATAC	GTTGTAATTCTGTCAACACCTCTGACCGAACTCCTCCATTTGGCTGTCTGCCTATAGTGAGTC	3625	GACCGAACTCCTCCATTTGGCT	BOT	[T/C]	GCTTCTACTGCAGTCAATGCACCAATGGTTCCCTCAGAGGTGTTGACAGAATTACAACC[A/G]TATGTTGATCTTGCTGAGAAATTGGGGAGGCTGGCTGTCCAGTTAGTAGCAGGAGG
Arachis_spp_rep_c764p62vAC-0_T_U_2007978256	Arachis_spp_rep_c764p62vAC	ACTTCGTCAGTAACGGACGCACACTATAAGCCTCCCCGTGCA	GAGTCGAGGTCATATCGTGCACACTATAAGCCTCCCCGTGCC	ATCATTGTCGGATTTGCAAAAATCGTCTATGCCGAGGTACGTCGTCTGCCTATAGTGAGTC	3704	AATCGTCTATGCCGAGGTACGTC	TOP	[A/C]	ACGCAGAGTGGAGATCTGCGATATTGCCAAAAATGTTCACACTATAAGCCTCCCCGTGC[A/C]CATCATTGTCGGATTTGCAAAAGATGTGTGCTTCGAATGGATCACCATTGCATTTG
Arachis_spp_rep_c3473p75vCT-0_T_U_2007978569	Arachis_spp_rep_c3473p75vCT	ACTTCGTCAGTAACGGACGAGGTCACAATAAGAGATGTGCTCATA	GAGTCGAGGTCATATCGTGAGGTCACAATAAGAGATGTGCTCATG	TAATTGTAATTACAGAGCTTAATGACATATAACGCGGGTGTCCATACGGTCTGCCTATAGTGAGTC	3734	CATATAACGCGGGTGTCCATACG	TOP	[A/G]	TAGGTCCATTACCAACACTAACAACAAAAGTAGGTCACAATAAGAGATGTGCTCAT[G/A]ATAATTGTAATTACAGAGCTTAATGATGGAAGTATACTAATTTAAGTTTCATGGCTGAG
Arachis_spp_rep_c2515p206vCT-0_B_U_2007978596	Arachis_spp_rep_c2515p206vCT	ACTTCGTCAGTAACGGACGGCTTTTTGCTGGGATTGAATTGGT	GAGTCGAGGTCATATCGTGGCTTTTTGCTGGGATTGAATTGGC	ATGGCTTCTAGAGATATGAACAGTAGTCTAAGTTCCGGTTCGACGTGGTCTGCCTATAGTGAGTC	3780	AGTCTAAGTTCCGGTTCGACGTG	BOT	[T/C]	CACAAACAAACATAACAAAAGACTCTTCTTTACTGTTCATATCTCTAGAAGCCATA[G/A]CCAATTCAATCCCAGCAAAAAGCAACAAAACCCCAAGAATCCCAATCGGAAACTGTCCC
Arachis_spp_rep_c1967p106vCG-0_T_U_2007978233	Arachis_spp_rep_c1967p106vCG	ACTTCGTCAGTAACGGACGAGATAGGTGACAATCAACATTTGCATC	GAGTCGAGGTCATATCGTGAGATAGGTGACAATCAACATTTGCATG	CATTACAACATTGTATTTCTAAGAAACTAGTAATTCGACAGTGGCGGTGGTCTGCCTATAGTGAGTC	3789	CTAGTAATTCGACAGTGGCGGTG	TOP	[C/G]	CGTTGTTGCATGGGACAATTATGCATGGATAGATAGGTGACAATCAACATTTGCAT[C/G]ACATTACAACATTGTATTTCTAAGAAATTTTTTAATTCAAAATCCACCACCATGGCCGT
Arachis_spp_c4339p189vCT-0_T_U_2007978717	Arachis_spp_c4339p189vCT	ACTTCGTCAGTAACGGACGAATAAGCATCACTTGCAGAAGAAATAA	GAGTCGAGGTCATATCGTGAATAAGCATCACTTGCAGAAGAAATAG	GGACCTATATATGAAAAAACCTTTCGTCCTATGTTCCGCACTAGATGGTCTGCCTATAGTGAGTC	3804	CGTCCTATGTTCCGCACTAGATG	TOP	[A/G]	TTCTGGGATTTGTTCTTCATTTTTGGTTGTAATAAGCATCACTTGCAGAAGAAATA[G/A]TGGACCTATATATGAAAAAACCTTTACAGTTTGGACAATGCAGTTAGTTATATTGGCTT
Arachis_spp_rep_c706p720vAG-0_B_U_2007978683	Arachis_spp_rep_c706p720vAG	ACTTCGTCAGTAACGGACGAAACCAAGAACCGAGCCCAAT	GAGTCGAGGTCATATCGTGAAACCAAGAACCGAGCCCAAC	GTATGCCAACTCCATAGTAGCATAACATTCCGACGGCCACATCAGGTCTGCCTATAGTGAGTC	3811	TAACATTCCGACGGCCACATCAG	BOT	[T/C]	GGATGGCAAACTTTCGTTGCATATGTAAACGTTGGTTGCTACTATGGAGTTGGCATACC[A/G]TTGGGCTCGGTTCTTGGTTTCTATTTTAAGCTCAGTGCCAAGGGAATATGGATTGG
Arachis_spp_rep_c11416p75vCT-0_T_U_2007978883	Arachis_spp_rep_c11416p75vCT	ACTTCGTCAGTAACGGACGAGGTCACAATAAGAGATGTGCTCATA	GAGTCGAGGTCATATCGTGAGGTCACAATAAGAGATGTGCTCATG	TAATTGTAATTACAGAGCTTAATGAAATTGTGCGGTACACCCTACTCGGTCTGCCTATAGTGAGTC	3814	AATTGTGCGGTACACCCTACTCG	TOP	[A/G]	TAGGTTCATTACCAACACTAACAACAAAAGTAGGTCACAATAAGAGATGTGCTCAT[G/A]ATAATTGTAATTACAGAGCTTAATGATGGAAGTATACTAATTTAAGTTTCATGGCTGAG
Arachis_spp_rep_c100p629vAG-0_T_U_2007978144	Arachis_spp_rep_c100p629vAG	ACTTCGTCAGTAACGGACGGCGATGACTTTGTTTGCGGAGA	GAGTCGAGGTCATATCGTGGCGATGACTTTGTTTGCGGAGG	GTTTAGGGCATTGGCAGGTGAAGGGTATCGCCTTGTATGTCGGTCTGCCTATAGTGAGTC	3826	GAAGGGTATCGCCTTGTATGTCG	TOP	[A/G]	CATTTGAACTTCTGTCGAAAAAGGTGTCGAATTCGACTGCGATGACTTTGTTTGCGGAG[A/G]CGTTTAGGGCATTGGCAGGTTCAAAGAGCCCTAAAAGCCCTCCGTTTGAACCGGGC
Arachis_spp_rep_c1283p399vAC-0_B_U_2007978615	Arachis_spp_rep_c1283p399vAC	ACTTCGTCAGTAACGGACCCTCAAGTGATTCATCCCAGACTTCTT	GAGTCGAGGTCATATCGTCCTCAAGTGATTCATCCCAGACTTCTG	ACTTCCATTAGAGGCATCTTCGTGCAGGACCGAACCTAGTATTCGTCTGCCTATAGTGAGTC	3857	GTGCAGGACCGAACCTAGTATTC	BOT	[T/G]	TAGAGAATATATTAGGCTTTCAATGGAAGAAGACGTTGAAGATGCCTCTAATGGAAGTG[A/C]AGAAGTCTGGGATGAATCACTTGAGGCTCCCTTCTAGGATTTTATGTGGGACGAAA
Arachis_spp_rep_c296p222vCT-0_T_U_2007978215	Arachis_spp_rep_c296p222vCT	ACTTCGTCAGTAACGGACCGTATATTTTCATCAGTGTAACCTCTCTA	GAGTCGAGGTCATATCGTCGTATATTTTCATCAGTGTAACCTCTCTG	TCTGTTATTCATATTTATGTGATCAAGATAGACAACCACGTCGCATCTGGTCTGCCTATAGTGAGTC	3858	GATAGACAACCACGTCGCATCTG	TOP	[A/G]	TTGGAGGGCCTCACGGGCAACTATTATACGTATATTTTCATCAGTGTAACCTCTCT[G/A]ATCTGTTATTCATATTTATGTGATCAAGTCCTATAATTAGATGTAGCAAGACAGGATCA
Arachis_spp_c9667p257vCT-0_B_U_2007978880	Arachis_spp_c9667p257vCT	ACTTCGTCAGTAACGGACCCTTAAACTTGGACGCTCCATGATAT	GAGTCGAGGTCATATCGTCCTTAAACTTGGACGCTCCATGATAC	ATATGGAAGAATAATGGTCTCTATTTTCGCACGAGGTGATATGCGTGGTCTGCCTATAGTGAGTC	3896	TTTCGCACGAGGTGATATGCGTG	BOT	[T/C]	TCTTACATGCATGAAAGCTGGTATTTGTGATATAGAGACCATTATTCTTCCATATC[G/A]TATCATGGAGCGTCCAAGTTTAAGGTAGTGAGGTGAAGTGTACAATAAGGTTGAGGTGA
Arachis_spp_c5218p502vCT-0_T_U_2007978727	Arachis_spp_c5218p502vCT	ACTTCGTCAGTAACGGACCAGCAAGAAAATGTATAGCATGCAATAGA	GAGTCGAGGTCATATCGTCAGCAAGAAAATGTATAGCATGCAATAGG	TTCGACCATAAGAAAATAAAACAAATACCGGAGTTCTTGCCGAGACGTCTGCCTATAGTGAGTC	3901	AATACCGGAGTTCTTGCCGAGAC	TOP	[A/G]	AAGTATTCTGTGACAGCAATTTAATAGGCAGCAAGAAAATGTATAGCATGCAATAG[G/A]TTTCGACCATAAGAAAATAAAACAGAAAGGAACAAAATCTACCAACAAGAAAAATGAAA
Arachis_spp_rep_c7283p153vAG-0_T_U_2007978786	Arachis_spp_rep_c7283p153vAG	ACTTCGTCAGTAACGGACGGGCCTTCACATTGTCAATTGTGTCA	GAGTCGAGGTCATATCGTGGGCCTTCACATTGTCAATTGTGTCG	AACTCTCCACCTCAAGAGTGATATCAGTCGTGCGATGTTCCAAGCGTCTGCCTATAGTGAGTC	3906	ATCAGTCGTGCGATGTTCCAAGC	TOP	[A/G]	TGGTCCGGTGGAATGCCCTCCTTATCTTGAATCTTGGCCTTCACATTGTCAATTGTGTC[A/G]GAACTCTCCACCTCAAGAGTGATGGTCTTTCCGGTGAGGGTCTTAACAAAAAATCT
Arachis_spp_rep_c5154p254vAG-0_B_U_2007978725	Arachis_spp_rep_c5154p254vAG	ACTTCGTCAGTAACGGACGGCCGAGTCAGTGGCGGTT	GAGTCGAGGTCATATCGTGGCCGAGTCAGTGGCGGTC	CTCCATGCATTGGTGATGACTAGCTTCTGACGGTCCATTGCAGGTCTGCCTATAGTGAGTC	3908	TAGCTTCTGACGGTCCATTGCAG	BOT	[T/C]	ATGACACCACAAGGGAAYAAGCCCTCGTGCCACGACGTCATCACCAATGCATGGAGGCC[A/G]ACCGCCACTGACTCGGCGGCAGGTCGAGCCCCAGGCTACGGTGTCATCACCAACAT
Arachis_spp_rep_c543p333vAC-0_T_U_2007978148	Arachis_spp_rep_c543p333vAC	ACTTCGTCAGTAACGGACGAGTGTGTTTTGAATGTGTGAAATGGA	GAGTCGAGGTCATATCGTGAGTGTGTTTTGAATGTGTGAAATGGC	AGTAGAATGAGAATGTGAAATGCTGCAAACTCGCGGAAGAGGTTACGTCTGCCTATAGTGAGTC	3913	TGCAAACTCGCGGAAGAGGTTAC	TOP	[A/C]	TGTCTATATTGGTTACTAAAATTGCCTATCTAATAGTGTGTTTTGAATGTGTGAAATGG[A/C]TCCATCTATATATATGCTTYGAGTAGAATGAGAATGTGAAATGCCAGAGCTTCAGA
Arachis_spp_rep_c2487p352vCT-0_T_U_2007978595	Arachis_spp_rep_c2487p352vCT	ACTTCGTCAGTAACGGACGGCCCACAAGTTGATTAGTGAAAGAGAAA	GAGTCGAGGTCATATCGTGGCCCACAAGTTGATTAGTGAAAGAGAAG	TATACATGGAACCGTACAGACAGGATTCGCGTGACCTATTGATGCGGTCTGCCTATAGTGAGTC	3919	GATTCGCGTGACCTATTGATGCG	TOP	[A/G]	AAAGTTGTTATTGAAATAATCAACTGTCCGCCCACAAGTTGATTAGTGAAAGAGAA[G/A]GTATACATGGAACCGTACAGACAGAGTCGATACTGATTCACACATATGGTCTGTCTCTT
Arachis_spp_rep_c1101p187vCT-0_T_U_2007978389	Arachis_spp_rep_c1101p187vCT	ACTTCGTCAGTAACGGACCGCTGTACCATGCTTCCGCA	GAGTCGAGGTCATATCGTCGCTGTACCATGCTTCCGCG	GTTCATCCCTTCATCTGCAGGAGTTCCGGTCCTATACTTGACGGTCTGCCTATAGTGAGTC	3927	GAGTTCCGGTCCTATACTTGACG	TOP	[A/G]	GCTCTCGTACTCGTAGCAAAATTGGTTCCGGGATTGGCGCTGTACCATGCTTCCGC[G/A]CGTTCATCCCTTCATCTGCAGGTGCCTGAGCAAAGCTAGCCTTGAGCAGATTCCTCCAC
Arachis_spp_rep_c2842p119vCT-0_B_U_2007978430	Arachis_spp_rep_c2842p119vCT	ACTTCGTCAGTAACGGACCCACTCTATGAGGACTATGAAAACTTCT	GAGTCGAGGTCATATCGTCCACTCTATGAGGACTATGAAAACTTCC	AAGCTATATATGCAAAGCTTATAAAATGCTGGGCTACCGTAACGATACGTCTGCCTATAGTGAGTC	3934	ATGCTGGGCTACCGTAACGATAC	BOT	[T/C]	TTGTGTGCAGGTTCCGGGTGCATTCTTGCCTTTATAAGCTTTGCATATATAGCTTA[G/A]GAAGTTTTCATAGTCCTCATAGAGTGGTTCGCCATCCACAACTACCCATGGGACATACT
Arachis_spp_rep_c2450p311vCT-0_B_U_2007978376	Arachis_spp_rep_c2450p311vCT	ACTTCGTCAGTAACGGACACGCTCATCATGGCTTGGAATCT	GAGTCGAGGTCATATCGTACGCTCATCATGGCTTGGAATCC	GGCTCCTTAGCTTGGAATTTAGCTCAGGTAAACCCGATAAGTCGGTCTGCCTATAGTGAGTC	3937	GCTCAGGTAAACCCGATAAGTCG	BOT	[T/C]	TGTTTGAGGACTACATGAAGCTCTATGCTGCACTTAAATTCCAAGCTAAGGAGCCA[G/A]GATTCCAAGCCATGATGAGCGTTGTAGAAGCTTAATTAATTGCAGCTGTGTCCTAAACT
Arachis_spp_rep_c818p509vAT-0_B_U_2007978208	Arachis_spp_rep_c818p509vAT	ACTTCGTCAGTAACGGACGAGGAAATCCATGGAAATTAATGAGAT	GAGTCGAGGTCATATCGTGAGGAAATCCATGGAAATTAATGAGAA	ATTTATTTTACACAGAGAGAAGTCAGGACCCTCATTGCGTTTGTAGAGGTCTGCCTATAGTGAGTC	3938	GGACCCTCATTGCGTTTGTAGAG	BOT	[T/A]	CTGATACAGTGATACATATATGACTTCTCTCTGTGTAAAATAAATAATAATAAATA[A/T]TCTCATTAATTTCCATGGATTTCCTCCATTATCAGAAGCGAAAGCTATTCTTTCATGAA
Arachis_spp_rep_c1295p286vCT-0_T_U_2007978369	Arachis_spp_rep_c1295p286vCT	ACTTCGTCAGTAACGGACGGCAACAATGCAGGTGGTGGA	GAGTCGAGGTCATATCGTGGCAACAATGCAGGTGGTGGG	GCAAAAAAGCTTTAGTAGGATTGAAAGGGGTACTTATGGTCGCACGGTCTGCCTATAGTGAGTC	3962	AAAGGGGTACTTATGGTCGCACG	TOP	[A/G]	GAGAAAGCGGCAAAGAAAGCAGGTCAGGCTGCTGGAGGCAACAATGCAGGTGGTGG[G/A]GGCAAAAAAGCTTTAGTAGGATTGTGGAGTTGAGGGTAGATATGAAAATTTGAAACTTG
Arachis_spp_rep_c571p85vAC-0_T_U_2007978228	Arachis_spp_rep_c571p85vAC	ACTTCGTCAGTAACGGACGTGCAGCAGCAACAAGGCTCTATA	GAGTCGAGGTCATATCGTGTGCAGCAGCAACAAGGCTCTATC	ATTGTTAAGAAGGCCTGCATTCGGGCAACTTAGTACGTTCTCTGGTCTGCCTATAGTGAGTC	3968	CGGGCAACTTAGTACGTTCTCTG	TOP	[A/C]	GCMGAGTGGGACTGGTGGAAACTTCAACCATGGTAGCTGCAGCAGCAACAAGGCTCTAT[A/C]CATTGTTAAGAAGGCCTGCATTGGATTAAGCAGCTGTAAAATTAATGTATCAATTG
Arachis_spp_rep_c1560p593vAG-0_B_U_2007978555	Arachis_spp_rep_c1560p593vAG	ACTTCGTCAGTAACGGACGCCATAATTCACCATGATGATCGAAGT	GAGTCGAGGTCATATCGTGCCATAATTCACCATGATGATCGAAGC	GAACAGCCATTACACTACAAACATTACACGGGGCTAGTCAATCCTGGTCTGCCTATAGTGAGTC	3972	TTACACGGGGCTAGTCAATCCTG	BOT	[T/C]	CTAGATTTTTGCTCGTCTTTTTGTGTTTAGATACGTGTTTGTAGTGTAATGGCTGTTCA[A/G]CTTCGATCATCATGGTGAATTATGGATTGTCCGATGTGACAAGTAATGCAACTGAT
Arachis_spp_rep_c3963p297vAC-0_T_U_2007978466	Arachis_spp_rep_c3963p297vAC	ACTTCGTCAGTAACGGACTGATACAATGCCTTAGAAAATATCTGAGA	GAGTCGAGGTCATATCGTTGATACAATGCCTTAGAAAATATCTGAGC	TTCAAACGTTTGTTTCTTATACATCATCGGAGTTAAGAACGGGGTACGTCTGCCTATAGTGAGTC	3979	CATCGGAGTTAAGAACGGGGTAC	TOP	[A/C]	GGATTTAATAACTTAATTATGGTCACATGCATGATACAATGCCTTAGAAAATATCTGAG[A/C]GTTCAAACGTTTGTTTCTTATACATAATACGTGTTACTGTGTATATTAATGAAATT
Arachis_spp_rep_c1269p150vAT-0_B_U_2007978747	Arachis_spp_rep_c1269p150vAT	ACTTCGTCAGTAACGGACCAAGGTTCAAAATAGGGAAAGGGAGT	GAGTCGAGGTCATATCGTCAAGGTTCAAAATAGGGAAAGGGAGA	GTTATTCGTGGCTAATCAAGAGCTGACATATTGCGCTTGGATGCGGTCTGCCTATAGTGAGTC	3980	CTGACATATTGCGCTTGGATGCG	BOT	[T/A]	TTTCCAATAAGCTTTGTCTGCCTCTTTGTGAAACTTCTCTTGATTAGCCACGAATAACT[A/T]CTCCCTTTCCCTATTTTGAACCTTGTTAGTCTCAACATTAAGCTTCCTTTTCTCAT
Arachis_spp_c4413p192vAG-0_T_U_2007978768	Arachis_spp_c4413p192vAG	ACTTCGTCAGTAACGGACGAGCACGGAATGGTCGGTGGA	GAGTCGAGGTCATATCGTGAGCACGGAATGGTCGGTGGG	GTCACAATAGGCAAGAGGAACATATGGTCGTGAACCCTTAGCCCGTCTGCCTATAGTGAGTC	3981	ATATGGTCGTGAACCCTTAGCCC	TOP	[A/G]	CCAAGAAGACAGAAGTGGCGCCGAATCGACGAGGAACGGCAGCACGGAATGGTCGGTGG[A/G]CGTCACAATAGGCAAGAGGAACAGAATTAGCGTGTTGGCTCAAGGAAGAAGGGAGG
Arachis_spp_rep_c1562p372vAG-0_B_U_2007978231	Arachis_spp_rep_c1562p372vAG	ACTTCGTCAGTAACGGACTGATTATTAAATTGACCATGGACAATT	GAGTCGAGGTCATATCGTTGATTATTAAATTGACCATGGACAATC	TGCATATATAATATGTAATTGATTTTTTCTACCTACAGTTCGATAGCCCGGTCTGCCTATAGTGAGTC	3987	TCTACCTACAGTTCGATAGCCCG	BOT	[T/C]	TATCAATGTAATATTTCTTCTTCTTGTCTGTAAAAATCAATTACATATTATATATGCAT[A/G]ATTGTCCATGGTCAATTTAATAATCATTCTGTTGCTACTCCTGTAAATATTGAACA
Arachis_spp_rep_c1056p774vAT-0_T_U_2007978420	Arachis_spp_rep_c1056p774vAT	ACTTCGTCAGTAACGGACGTGTTGCAAACCTTGTGTATCAAATCAA	GAGTCGAGGTCATATCGTGTGTTGCAAACCTTGTGTATCAAATCAT	CTTGGAGAGTACTTTGTTGATGTCGTATGTGGCGCAAGTGCATTACGTCTGCCTATAGTGAGTC	4002	CGTATGTGGCGCAAGTGCATTAC	TOP	[A/T]	GTTATCTATGGTTGCTATATTAAGATTTATATTTGTTGCAAACCTTGTGTATCAAATCA[A/T]GCTTGGAGAGTACTTTGTTGATGTTCATATATTTGATGGATTGGTCCATTAGATAT
Arachis_spp_rep_c45p240vAG-0_T_U_2007978646	Arachis_spp_rep_c45p240vAG	ACTTCGTCAGTAACGGACTTCAGTCTACCGCCCCCTCTTAA	GAGTCGAGGTCATATCGTTTCAGTCTACCGCCCCCTCTTAG	GGGCTTAGTACAAGATCTCAAATTGAGCATTGTCAACGCCGTTTCCGTCTGCCTATAGTGAGTC	4004	TGAGCATTGTCAACGCCGTTTCC	TOP	[A/G]	AGATTCTGCTTTTCACTTTGTGAAGATTCTGTTGGTGTTCAGTCTACCGCCCCCTCTTA[A/G]GGGGCTTAGTACAAGATCTCAAATCAGGTTCCCCCTCTTTCGTCAATTAGTTGATC
Arachis_spp_c5758p60vCT-0_T_U_2007978847	Arachis_spp_c5758p60vCT	ACTTCGTCAGTAACGGACCAAGCTCCCTAATCGAGAAACACAA	GAGTCGAGGTCATATCGTCAAGCTCCCTAATCGAGAAACACAG	TAATGCAAACAAGGGACAAATACAAGACGGCGATCATTTACTCGCGTCTGCCTATAGTGAGTC	4008	CAAGACGGCGATCATTTACTCGC	TOP	[A/G]	GAGGGTGAAGACTTGAAACTAGGTCCAATAAACAAGCTCCCTAATCGAGAAACACA[G/A]ATAATGCAAACAAGGGACAAATACTTATTGTAGAGATGATGCTGGTACCCTTGCTTCAA
Arachis_spp_rep_c86p633vCT-0_B_U_2007978168	Arachis_spp_rep_c86p633vCT	ACTTCGTCAGTAACGGACGGTGGAGCGGCTGAAATTACGT	GAGTCGAGGTCATATCGTGGTGGAGCGGCTGAAATTACGC	TAAGGAACTTTGCTACATGTTCATCTGCAATCCACGATGGACATCCGTCTGCCTATAGTGAGTC	4012	TCTGCAATCCACGATGGACATCC	BOT	[T/C]	TTTGCTTTGATCCCCATCATATGTTGGGCATTTGAACATGTAGCAAAGTTCCTTAG[G/A]CGTAATTTCAGCCGCTCCACCTTGTACAGGAAGTACTTGGAAGAGCCCTGTGTTTGGGT
Arachis_spp_rep_c3158p175vCG-0_T_U_2007978566	Arachis_spp_rep_c3158p175vCG	ACTTCGTCAGTAACGGACGCAGTTTACGCATGTATAGTTCATCAAAC	GAGTCGAGGTCATATCGTGCAGTTTACGCATGTATAGTTCATCAAAG	AATAAAATTTGAGCCACTTATTATTCGGTTTCGAGATTAGAATCGCGGGTCTGCCTATAGTGAGTC	4020	CGGTTTCGAGATTAGAATCGCGG	TOP	[C/G]	CTGTGTGTGAAACTATAGTGTGAGCAATACAGCAGTTTACGCATGTATAGTTCATCAAA[C/G]CAATAAAATTTGAGCCACTTATTATTGTGCAATAAAAAAATACTTTATTATTTACT
Arachis_spp_rep_c6852p166vAT-0_T_U_2007978868	Arachis_spp_rep_c6852p166vAT	ACTTCGTCAGTAACGGACGGTTCTAGATCGACGGTGGCAA	GAGTCGAGGTCATATCGTGGTTCTAGATCGACGGTGGCAT	GCTTTTTGGTTTTACCATGATTTCTGCTACGAGGTCAATGGTTCGGTCTGCCTATAGTGAGTC	4022	TCTGCTACGAGGTCAATGGTTCG	TOP	[A/T]	TCTTCACCCTCGTCTCGCAACTTTTGTTCCCAGAACTGGGTTCTAGATCGACGGTGGCA[A/T]GGCTTTTTGGTTTTACCATGATTTTATTTTCTGCCTGCTTTTAGTTTTGATGTGTC
Arachis_spp_rep_c836p395vCG-0_T_U_2007978130	Arachis_spp_rep_c836p395vCG	ACTTCGTCAGTAACGGACGCAGTTTATGCATGTATAGTTCATCAAAC	GAGTCGAGGTCATATCGTGCAGTTTATGCATGTATAGTTCATCAAAG	AATAAAATTTGAGCCACTTATTATTTGAGTGGTTTAACGGAACTCGGCGTCTGCCTATAGTGAGTC	4029	TGAGTGGTTTAACGGAACTCGGC	TOP	[C/G]	CTGTGTGTGAAACTATAGTGTGAGCAATACAGCAGTTTATGCATGTATAGTTCATCAAA[C/G]CAATAAAATTTGAGCCACTTATTATTGTGCAATAAAAAAAAAKTBDAYTAGSWGAA
Arachis_spp_c3507p386vCT-0_B_U_2007978810	Arachis_spp_c3507p386vCT	ACTTCGTCAGTAACGGACTTGCTAAAATATTTGGTACATGTCAAGT	GAGTCGAGGTCATATCGTTTGCTAAAATATTTGGTACATGTCAAGC	TGTTAACCTGTATTCTTCAAGTTAGAAAGTAGAGGGCCGACTGCTTTCGTCTGCCTATAGTGAGTC	4041	AAAGTAGAGGGCCGACTGCTTTC	BOT	[T/C]	TAACATAGGTCATAGGCTTAATACAACATACTAACTTGAAGAATACAGGTTAACAC[G/A]CTTGACATGTACCAAATATTTTAGCAATAGAGCAACTACATTCATGCTAGCACTAAACT
Arachis_spp_rep_c1281p215vCG-0_B_U_2007978496	Arachis_spp_rep_c1281p215vCG	ACTTCGTCAGTAACGGACGGGTGGTGGTGCCTCACCACG	GAGTCGAGGTCATATCGTGGGTGGTGGTGCCTCACCACC	ATGCTGATGATAATATGAAAGAGAAACATTCCTACCGTTGCCCGTAGGTCTGCCTATAGTGAGTC	4044	AACATTCCTACCGTTGCCCGTAG	BOT	[G/C]	TGTTAACTTGTGCTACAAAAAAGGTCGTCTCTCTCTTTCATATTATCATCAGCATT[C/G]GTGGTGAGGCACCACCACCAGTCACCATTTTTTCCACGGAGACGAATCCTTCAAGAGTT
Arachis_spp_rep_c1477p342vCT-0_T_U_2007978549	Arachis_spp_rep_c1477p342vCT	ACTTCGTCAGTAACGGACGTCCTCCTCTTGTACCAACCCTAATTCA	GAGTCGAGGTCATATCGTGTCCTCCTCTTGTACCAACCCTAATTCG	ATACTAAAATGCAAAGGGATGGTGGGACAGAACGTAAATCCTCCGGTCTGCCTATAGTGAGTC	4046	TGGGACAGAACGTAAATCCTCCG	TOP	[A/G]	AGTACACGCACAGATAAGAACCTTTGCTGCTCCTCCTCTTGTACCAACCCTAATTC[G/A]AATACTAAAATGCAAAGGGATGGAATGCCTTCTGCGAGACCACCGATGATAACGCATAC
Arachis_spp_rep_c2632p876vCT-0_B_U_2007978664	Arachis_spp_rep_c2632p876vCT	ACTTCGTCAGTAACGGACTTTATGAAACCAATCCCCTTCAAAT	GAGTCGAGGTCATATCGTTTTATGAAACCAATCCCCTTCAAAC	TAGCTGTTGCTCACATATATAGAAACGGTGATGACCCAATACGCATAGGTCTGCCTATAGTGAGTC	4057	CGGTGATGACCCAATACGCATAG	BOT	[T/C]	GCTACAGTTATCTACACCAAATGTAGACTATTTCTATATATGTGAGCAACAGCTAT[G/A]TTTGAAGGGGATTGGTTTCATAAACCTCTGATGCTAAAAGCCTTTCGAAGATTGGTTTT
Arachis_spp_c3983p814vCT-0_B_U_2007978764	Arachis_spp_c3983p814vCT	ACTTCGTCAGTAACGGACTCCATCTAAGTTCCTCTTCTGGGTCT	GAGTCGAGGTCATATCGTTCCATCTAAGTTCCTCTTCTGGGTCC	CAGGTTTTCTAGCCATAGTATCATGAAGACGGATTCCCTTGTCGTGGTCTGCCTATAGTGAGTC	4061	TGAAGACGGATTCCCTTGTCGTG	BOT	[T/C]	CCTATGCGACAGAGTCTTTCTGATGGTTCCCTTGATACTATGGCTAGAAAACCTGC[G/A]GACCCAGAAGAGGAACTTAGATGGATGTCTCAAGAAGTGCGTGGTTATGTTGAAGCTGT
Arachis_spp_rep_c1259p293vAC-0_B_U_2007978491	Arachis_spp_rep_c1259p293vAC	ACTTCGTCAGTAACGGACGCTTTGAGGCGGCGGTGGAAGT	GAGTCGAGGTCATATCGTGCTTTGAGGCGGCGGTGGAAGG	GGAAGCAACCTCAGTTGAAATGGAGGTTATGTGGTCGTAATCCCGTCTGCCTATAGTGAGTC	4069	GGAGGTTATGTGGTCGTAATCCC	BOT	[T/G]	GACGTCAATCACCGTCTCGGACATTGAATCCGTTGGGATTTCAACTGAGGTTGCTTCCG[A/C]CTTCCACCGCCGCCTCAAAGAAATCATTGCAACCCATGGAGCTGGCACTCCTGCCA
Arachis_spp_c21430p112vGT-0_B_U_2007978802	Arachis_spp_c21430p112vGT	ACTTCGTCAGTAACGGACTCTACAAGACCCATTGTAGCAAACTT	GAGTCGAGGTCATATCGTTCTACAAGACCCATTGTAGCAAACTG	ACAAATTCCAAGTCTTATTCCTTCTCATTGACATGCGCCTTCATCGGTCTGCCTATAGTGAGTC	4071	CTCATTGACATGCGCCTTCATCG	BOT	[T/G]	CAATTAAAGATGGAGCTAGCATTCAAAACAGCAAGGAATAAGACTTGGAATTTGTA[C/A]AGTTTGCTACAATGGGTCTTGTAGATAGCAATGCAACCTAATTCATGCCATTGGAGAAT
Arachis_spp_rep_c2568p345vCT-0_T_U_2007978699	Arachis_spp_rep_c2568p345vCT	ACTTCGTCAGTAACGGACGAGTTGCTGAAAGTATCTCCTGGCAA	GAGTCGAGGTCATATCGTGAGTTGCTGAAAGTATCTCCTGGCAG	ATCCTCTTTGAGTTTTCCTTTAATACACGTTGCCCTTAGGTATCCGGTCTGCCTATAGTGAGTC	4072	TACACGTTGCCCTTAGGTATCCG	TOP	[A/G]	CCCGGCTGTGACAATAGTCTACTGCACTAATCAGTTGCTGAAAGTATCTCCTGGCA[G/A]CATCCTCTTTGAGTTTTCCTTTAAGTATCTTGTTGAAGAGCTCACCCCCTTTTGCATAC
Arachis_spp_rep_c284p806vAG-0_B_U_2007978237	Arachis_spp_rep_c284p806vAG	ACTTCGTCAGTAACGGACGACCCAAAAACGTTCTTCTTCGAAT	GAGTCGAGGTCATATCGTGACCCAAAAACGTTCTTCTTCGAAC	TGAGCTATTTCCTGGGAAAAGATATTAGCGAAGGTTGCTCCGGGTCTGCCTATAGTGAGTC	4075	GATATTAGCGAAGGTTGCTCCGG	BOT	[T/C]	TTGAGCAAACGGGATTTTGCTGAACTTCATGTTCATCTTTTTCCCAGGAAATAGCTCAT[A/G]TTCGAAGAAGAACGTTTTTGGGTACTGTGTGTCGTCCACTTTCATCGGAACATCAT
Arachis_spp_rep_c5269p80vAC-0_T_U_2007978636	Arachis_spp_rep_c5269p80vAC	ACTTCGTCAGTAACGGACGCCTCTGGTTCTCACTCAGGACTTCA	GAGTCGAGGTCATATCGTGCCTCTGGTTCTCACTCAGGACTTCC	CACCTTACACTTTGATATCTTCAAGCGCTAGGTTAATAAGCGGATGCGTCTGCCTATAGTGAGTC	4086	GCGCTAGGTTAATAAGCGGATGC	TOP	[A/C]	TTGGAAACGTTACGGATTTCAAACAAGGTGAGAGCCCTCTGGTTCTCACTCAGGACTTC[A/C]CCACCTTACACTTTGATATCTTCAAAGATAGATCTGGTCCCACTCATACTGTGGTT
Arachis_spp_c3486p807vAG-0_B_U_2007978709	Arachis_spp_c3486p807vAG	ACTTCGTCAGTAACGGACCATTTGACAGGAGACCAGAGATTCAGT	GAGTCGAGGTCATATCGTCATTTGACAGGAGACCAGAGATTCAGC	GCTAAGACTCACACCTTGTATTAAGAGTGTGGAGTTCGTTCCTAAGCGTCTGCCTATAGTGAGTC	4092	GAGTGTGGAGTTCGTTCCTAAGC	BOT	[T/C]	CTAGAACTGCATGTGCATTTGATTTGGAAGCTAGTTAATACAAGGTGTGAGTCTTAGCT[A/G]CTGAATCTCTGGTCTCCTGTCAAATGTCAGAAACAGTTTTTGTTTTTTCACCAAAA
Arachis_spp_rep_c503p170vGT-0_B_U_2007978262	Arachis_spp_rep_c503p170vGT	ACTTCGTCAGTAACGGACGCTTGTAGAGCCAACTACCAGGCAT	GAGTCGAGGTCATATCGTGCTTGTAGAGCCAACTACCAGGCAG	TTAATTGTGGTCAGATTAGGGAAGTCACGCATCACCTATTCCGAGGTCTGCCTATAGTGAGTC	4099	AGTCACGCATCACCTATTCCGAG	BOT	[T/G]	GATGCTGCTGCAAGCAGCATGGCACGATTACAGTCCCTAATCTGACCACAATTAAG[C/A]TGCCTGGTAGTTGGCTCTACAAGCTCATCTCCAGTGGAAAGTACAGCAATTGTTGGAGT
Arachis_spp_rep_c1091p292vGT-0_B_U_2007978242	Arachis_spp_rep_c1091p292vGT	ACTTCGTCAGTAACGGACGTTTTTATTCATCGCTATAGTGGATGATTT	GAGTCGAGGTCATATCGTGTTTTTATTCATCGCTATAGTGGATGATTG	CACACCATCCTACATTTCTCACGAACCTATCTTCACGAGCGACACGTCTGCCTATAGTGAGTC	4107	GAACCTATCTTCACGAGCGACAC	BOT	[T/G]	AATGCAAATACCAAAAGACGACGAGAACCAGCGGTGAGAAATGTAGGATGGTGTGA[C/A]AATCATCCACTATAGCGATGAATAAAAAGCCGAGCAAAGAGTACATTGATGTGCAAGTC
Arachis_spp_rep_c1226p123vAG-0_B_U_2007978463	Arachis_spp_rep_c1226p123vAG	ACTTCGTCAGTAACGGACGGAAGGTTGGCATTGCCTCAATT	GAGTCGAGGTCATATCGTGGAAGGTTGGCATTGCCTCAATC	ACTCCTCAGCCACAGTCTTCCACTGGTTGCCAATTCGTATCGCGTCTGCCTATAGTGAGTC	4111	CACTGGTTGCCAATTCGTATCGC	BOT	[T/C]	AATGTGGCGTTCCTGAAGGTGGATGTGGATGAATTGAAGACTGTGGCTGAGGAGTGGGG[A/G]ATTGAGGCAATGCCAACCTTCCTCTTCATCAAACAAGGTAAATTAGTAGACAAGGT
Arachis_spp_rep_c964p774vAG-0_B_U_2007978415	Arachis_spp_rep_c964p774vAG	ACTTCGTCAGTAACGGACGGTTGCTCTTGCGGCACCACT	GAGTCGAGGTCATATCGTGGTTGCTCTTGCGGCACCACC	CATGTTGTGTTGGTTGTTCTCGCTAACGTGGCTCTAAATCGTCGGTCTGCCTATAGTGAGTC	4116	GCTAACGTGGCTCTAAATCGTCG	BOT	[T/C]	CGGCCGGCACTCAAGGACATTGTTTGGTCATGGCAGGGAGAACAACCAACACAACATGA[A/G]GTGGTGCCGCAAGAGCAACAACAGCAGTCTCATGTTGTGCCTGGTTATTAGGTGCT
Arachis_spp_rep_c1208p434vAT-0_T_U_2007978460	Arachis_spp_rep_c1208p434vAT	ACTTCGTCAGTAACGGACGCCCATTTGGAGCTGTTTTCATTGA	GAGTCGAGGTCATATCGTGCCCATTTGGAGCTGTTTTCATTGT	CTTTTCTTCATCCTCACCTCATGTATCCAACGAGGCCCAGTTTGGTCTGCCTATAGTGAGTC	4125	TGTATCCAACGAGGCCCAGTTTG	TOP	[A/T]	GAACCCGGTCTTCTCAGTTCTGATTGGAGGAATACTCCCATTTGGAGCTGTTTTCATTG[A/T]GCTTTTCTTCATCCTCACCTCAATCTGGCTGAACCAATTTTACTACATCTTTGGTT
Arachis_spp_c8141p182vGT-0_B_U_2007978790	Arachis_spp_c8141p182vGT	ACTTCGTCAGTAACGGACTTGTGCCGTGGAAAATAGGTTACT	GAGTCGAGGTCATATCGTTTGTGCCGTGGAAAATAGGTTACG	TGGAGTTCCACAGTGACTAGATAGTACCAAGTCTTACGTCAGCGGGTCTGCCTATAGTGAGTC	4133	AGTACCAAGTCTTACGTCAGCGG	BOT	[T/G]	ACCATAATAGCATTAGGTAAAAACTTGCATAGCATCTAGTCACTGTGGAACTCCAC[C/A]GTAACCTATTTTCCACGGCACAATTCATCCATATTCTTGTACAAAGGAAGAGAGAGACT
Arachis_spp_rep_c2573p477vCT-0_B_U_2007978598	Arachis_spp_rep_c2573p477vCT	ACTTCGTCAGTAACGGACGGCATGTGTGGAAGTCTCTCCATTTT	GAGTCGAGGTCATATCGTGGCATGTGTGGAAGTCTCTCCATTTC	GTTACTCATATATTCTCAATTCTGACCTTCACATGCTGCGGGTAAACAGCGTCTGCCTATAGTGAGTC	4136	TTCACATGCTGCGGGTAAACAGC	BOT	[T/C]	TCAAGATATGGCATCATCCAATTTCTATGGTCAGAATTGAGAATATATGAGTAACA[G/A]AAATGGAGAGACTTCCACACATGCATGCACACCACTCCTGGCCTGCTCTGTGCTTTCAA
Arachis_spp_rep_c16664p219vAG-0_T_U_2007978798	Arachis_spp_rep_c16664p219vAG	ACTTCGTCAGTAACGGACGACTGCAGGTGCTGATGACTCTGA	GAGTCGAGGTCATATCGTGACTGCAGGTGCTGATGACTCTGG	GAAATCTCCTCAATGAATTCGTGTTATCACAGGCGCTTTGGCAACGTCTGCCTATAGTGAGTC	4161	GTTATCACAGGCGCTTTGGCAAC	TOP	[A/G]	CTTCAGCTTAAACCTTGGCTCCATTTGATAATGATCTACTGCAGGTGCTGATGACTCTG[A/G]AGAAATCTCCTCAATGAATTCGTCTGCTACATCTCCATCTTCATCTATCCTAAGAC
Arachis_spp_rep_c1009p268vAT-0_T_U_2007978270	Arachis_spp_rep_c1009p268vAT	ACTTCGTCAGTAACGGACGGTGCCCTTCTTGGGTCCTGACA	GAGTCGAGGTCATATCGTGGTGCCCTTCTTGGGTCCTGACT	CTGATAATTCCATCTTTTCCTTTACAACTTAGCATGGTCCGCTGAGGTCTGCCTATAGTGAGTC	4283	ACAACTTAGCATGGTCCGCTGAG	TOP	[A/T]	TGTACTCCCAATAAGTTACTGATTTGTATTTCTACTGTGTGCCCTTCTTGGGTCCTGAC[A/T]GCTGATAATTCCATCTTTTCCTTTTCTTGGATTTCATAACACACAAACTTAGTACT
Arachis_spp_rep_c539p224vAT-0_T_U_2007978146	Arachis_spp_rep_c539p224vAT	ACTTCGTCAGTAACGGACGCATGGGCACAAGTATATACAGCAAA	GAGTCGAGGTCATATCGTGCATGGGCACAAGTATATACAGCAAT	AGGCATGGAAATATTATGTAGCGTGCTCTGAGACGGCAAAGATTCGTCTGCCTATAGTGAGTC	4305	GTGCTCTGAGACGGCAAAGATTC	TOP	[A/T]	AGTTGATACACACGGCATGATAGGGGGAGGTTGGGCATGGGCACAAGTATATACAGCAA[A/T]TAGGCATGGAAATATTATGTAGCATTCCATTTTTGAAATTCTGTACAAGTGTCTTG
Arachis_spp_rep_c3086p309vAT-0_B_U_2007978564	Arachis_spp_rep_c3086p309vAT	ACTTCGTCAGTAACGGACTGCAAGAATGTCGTATCTGGCTAGT	GAGTCGAGGTCATATCGTTGCAAGAATGTCGTATCTGGCTAGA	GATCGAGCAAGGTATAATAAGGTATGTCGTACTTTTGCCGTACCCAGGTCTGCCTATAGTGAGTC	4908	ATGTCGTACTTTTGCCGTACCCAG	BOT	[T/A]	ATATATATCCTACATTGATCCCCATACATCAAACCTTATTATACCTTGCTCGATCT[A/T]CTAGCCAGATACGACATTCTTGCATTCCACAAATTCAACATCTCTTATTTAGATAAGTA
Arachis_spp_rep_c113p255vCT-0_T_U_2007978139	Arachis_spp_rep_c113p255vCT	ACTTCGTCAGTAACGGACGACCAAAAGATCTACAACACCAAACTA	GAGTCGAGGTCATATCGTGACCAAAAGATCTACAACACCAAACTG	ATAGACGAGACACATCTTACTTAGGGTTGTAACGTCGGAAGCTACCTTGGTCTGCCTATAGTGAGTC	4931	GTTGTAACGTCGGAAGCTACCTTG	TOP	[A/G]	GTTGATAACAGAGAAACGCAAAATTGATAATACCAAAAGATCTACAACACCAAACT[G/A]AATAGACGAGACACATCTTACTTAGGAAGCTATAACAGCATGATGACGCCTGAACCCTA
Arachis_spp_rep_c2194p331vAC-0_T_U_2007978562	Arachis_spp_rep_c2194p331vAC	ACTTCGTCAGTAACGGACTTTGTTAATCAAAGGCAGTGTATGTACTA	GAGTCGAGGTCATATCGTTTTGTTAATCAAAGGCAGTGTATGTACTC	TTTACTACATTTTAAAAAAATGCAATGCTCTCTTCGTGTATAAACGGGGGTCTGCCTATAGTGAGTC	4950	TGCTCTCTTCGTGTATAAACGGGG	TOP	[A/C]	TGCATGATCGAATCCAAGTGTATGTTATCTATTTGTTAATCAAAGGCAGTGTATGTACT[A/C]TTGTATTTACTTATTCTAATTTACTACATTTTAAAAAAATGCAACTTATCCAACTA
Arachis_spp_rep_c1246p206vAG-0_B_U_2007978397	Arachis_spp_rep_c1246p206vAG	ACTTCGTCAGTAACGGACCTGGGAGAGCGTGACGTGGAT	GAGTCGAGGTCATATCGTCTGGGAGAGCGTGACGTGGAC	CACGTGTCAAATAATTACTCGTAATCAAAGCGGTATTTTACGTGACGGGTCTGCCTATAGTGAGTC	4951	TCAAAGCGGTATTTTACGTGACGG	BOT	[T/C]	GTACATATGGACTCATGAGTCTTACACATTCTCTTTACGAGTAATTATTTGACACGTGC[A/G]TCCACGTCACGCTCTCCCAGTCACTGTAGTGTATAGAAGTGCTGTGTTGACTTCAA
Arachis_spp_rep_c6289p308vAT-0_B_U_2007978858	Arachis_spp_rep_c6289p308vAT	ACTTCGTCAGTAACGGACGAATGCAAGAATGTCATATCTGGCTAGT	GAGTCGAGGTCATATCGTGAATGCAAGAATGTCATATCTGGCTAGA	GATCGAGCAAGGTATAATAAGGTATTAGCAAGCGCCTCATGTATCGGGTCTGCCTATAGTGAGTC	4969	ATTAGCAAGCGCCTCATGTATCGG	BOT	[T/A]	ATATATATCCTACATTGATCCCCATACATCAAACCTTATTATACCTTGCTCGATCT[A/T]CTAGCCAGATATGACATTCTTGCATTCCACAAATTCAACATCTCTTATTTAGATAAGTA
Arachis_spp_rep_c86p722vCG-0_T_U_2007978172	Arachis_spp_rep_c86p722vCG	ACTTCGTCAGTAACGGACGACAAAGTTGTGATGTAACGAATGTAAC	GAGTCGAGGTCATATCGTGACAAAGTTGTGATGTAACGAATGTAAG	GAGTAGAGGAAGTATATAAAATTCTTTTCATAACGATTCGTGTGACAGTTCGTCTGCCTATAGTGAGTC	4974	TCATAACGATTCGTGTGACAGTTC	TOP	[C/G]	CCAACATATGATGGGGATCAAAGCAAATTTTAGACAAAGTTGTGATGTAACGAATGTAA[C/G]GGAGTAGAGGAAGTATATAAAATTCTTTGAAGCAATTATGGATTGAAAGTAAACTT
Arachis_spp_rep_c670p562vCT-0_T_U_2007978395	Arachis_spp_rep_c670p562vCT	ACTTCGTCAGTAACGGACCCAAAAAGTTGGGCTCTGAAAACA	GAGTCGAGGTCATATCGTCCAAAAAGTTGGGCTCTGAAAACG	GTGATCGTGCAGCTATTACCCACGGTAACATTAACGGGGTATGGGTCTGCCTATAGTGAGTC	4997	CACGGTAACATTAACGGGGTATGG	TOP	[A/G]	TTTATACAATCGGTATTCTGATCTTTCATAGGACCAAAAAGTTGGGCTCTGAAAAC[G/A]GGTGATCGTGCAGCTATTACCAATTTATGAGCTGCAAAAATTTCTCCATTCACTTCAAA
Arachis_spp_rep_c853p1061vCG-0_T_U_2007978410	Arachis_spp_rep_c853p1061vCG	ACTTCGTCAGTAACGGACGTCCCACCTTCTGGAGAGCTGATAC	GAGTCGAGGTCATATCGTGTCCCACCTTCTGGAGAGCTGATAG	TGATTCTAATGACTCAGATGAAGAGTTGCACCATACATCGAAGTGAGAGTCTGCCTATAGTGAGTC	5003	GTTGCACCATACATCGAAGTGAGA	TOP	[C/G]	AAGATGATCTGGAGTTAACTCATGATGGCAGTATTCTCCCACCTTCTGGAGAGCTGATA[C/G]CTGATTCTAATGACTCAGATGAAGATAATGAAGACTCCAGGGATGATTTCTTTGAG
Arachis_spp_rep_c988p698vGT-0_B_U_2007978456	Arachis_spp_rep_c988p698vGT	ACTTCGTCAGTAACGGACGCAGGGTCCACATCCACATGGT	GAGTCGAGGTCATATCGTGCAGGGTCCACATCCACATGGG	CTTTGTTTGCATATAAGATTGCTTCTAGCTTATGGGGCGAGAATCAGGTCTGCCTATAGTGAGTC	5009	TCTAGCTTATGGGGCGAGAATCAG	BOT	[T/G]	AAAATTTAACCCAACAAATCCATTGAATTGAAAGCAATCTTATATGCAAACAAAGT[C/A]CCATGTGGATGTGGACCCTGGTCCCCCTCCCTGTTTACTTTCTATCTAACATTTTCTTT
Arachis_spp_c4757p335vCT-0_B_U_2007978778	Arachis_spp_c4757p335vCT	ACTTCGTCAGTAACGGACCTTCCCAGATGATGGCGTTAGCT	GAGTCGAGGTCATATCGTCTTCCCAGATGATGGCGTTAGCC	AGGGGTTGGAAAAGAGTGGTATCGTCAACCTTATTGCGCTCAGGTCTGCCTATAGTGAGTC	5021	TATCGTCAACCTTATTGCGCTCAG	BOT	[T/C]	CCGAAAGGTGGCCGGATAACCCAAATAAACGGCTTCCCACTCTTTTCCAACCCCTC[G/A]GCTAACGCCATCATCTGGGAAGCACTGATTGTGTTCTGTGATCCAAAAGATATGTAAAG
Arachis_spp_c2524p563vGT-0_B_U_2007978694	Arachis_spp_c2524p563vGT	ACTTCGTCAGTAACGGACCTCATCCTGCTCTCCGTCATGTT	GAGTCGAGGTCATATCGTCTCATCCTGCTCTCCGTCATGTG	CGTAGTATTAGGTAACTGGGGCCCTCTATATCGGGGAATGTAGCACGTCTGCCTATAGTGAGTC	5035	CCTCTATATCGGGGAATGTAGCAC	BOT	[T/G]	AACTGGTCCCTTTGCAGTTTCCGAGTCAACCAAGCCCCAGTTACCTAATACTACGA[C/A]ACATGACGGAGAGCAGGATGAGCAGCAAGCCACTTTACAACAACCAGAAGAATATTCTC
Arachis_spp_rep_c3p399vAG-0_B_U_2007978117	Arachis_spp_rep_c3p399vAG	ACTTCGTCAGTAACGGACGGGAATTCGGTTCTTGAGAGCGTTAT	GAGTCGAGGTCATATCGTGGGAATTCGGTTCTTGAGAGCGTTAC	AATGGTGTGCCGGTTATAGAAACTTTCCCGATGACAAGGTCGAGTCTGCCTATAGTGAGTC	5052	AAACTTTCCCGATGACAAGGTCGA	BOT	[T/C]	TCACGGCGTTCATACTCTGCTCAGCAAACAATGGCCACGCTATAACCGGCACACCATTT[A/G]TAACGCTCTCAAGAACCGAATTCCAACCACAATGACACACAAAACCCCCCGTTGAA
Arachis_spp_rep_c329p435vAC-0_T_U_2007978154	Arachis_spp_rep_c329p435vAC	ACTTCGTCAGTAACGGACTTCTGCATGAGTTTAATGTGCATAAA	GAGTCGAGGTCATATCGTTTCTGCATGAGTTTAATGTGCATAAC	TGTATGTTTAAGTATTTCAACATTTCGAGTCGAATATACCATCGTAACGCGTCTGCCTATAGTGAGTC	5057	GAGTCGAATATACCATCGTAACGC	TOP	[A/C]	TCTGCCCGTTGATTCAGATTCGTATACTTCTTAATTCTGCATGAGTTTAATGTGCATAA[A/C]TTGTATGTTTAAGTATTTCAACATTTCTTGTGGGTATGAATTGTTGCTTTAAATGA
Arachis_spp_rep_c2374p108vCT-0_B_U_2007978258	Arachis_spp_rep_c2374p108vCT	ACTTCGTCAGTAACGGACGAGACTCGATGTTCAAAATCCAAATT	GAGTCGAGGTCATATCGTGAGACTCGATGTTCAAAATCCAAATC	GCAGTGTAGGACAAGTCCTAAAACCCATCAAACCGTAAGTCTAGGCGTCTGCCTATAGTGAGTC	5058	ACCCATCAAACCGTAAGTCTAGGC	BOT	[T/C]	ATACTTTTTTAAGTTTTGTAAACTGCAGTGAATTTTAGGACTTGTCCTACACTGCT[G/A]ATTTGGATTTTGAACATCGAGTCTATATCTTGTGCTTTAAACTTTAATTGTATCGACTC
Arachis_spp_rep_c86p292vCT-0_B_U_2007978176	Arachis_spp_rep_c86p292vCT	ACTTCGTCAGTAACGGACGTCTCCAATCTCCAAACTCCAAGCT	GAGTCGAGGTCATATCGTGTCTCCAATCTCCAAACTCCAAGCC	TTTCTACCTTAACCACCATCTTTCAGTGATTACTCACCGGACGATACGTCTGCCTATAGTGAGTC	5073	CAGTGATTACTCACCGGACGATAC	BOT	[T/C]	ACCATTCTTGAAGACTCCAATATCTGCAGCCCAAAGATGGTGGTTAAGGTAGAAAA[G/A]GCTTGGAGTTTGGAGATTGGAGAACCACCAAGACAAATATAAACCACGTGAATATCTTC
Arachis_spp_rep_c1655p472vCT-0_B_U_2007978686	Arachis_spp_rep_c1655p472vCT	ACTTCGTCAGTAACGGACGCAAAGTATCACTGCACATTTCTCTAAT	GAGTCGAGGTCATATCGTGCAAAGTATCACTGCACATTTCTCTAAC	CTCATGAAATTTTAGAGATCCTTTCTTTGTCGAAGAAACGCAGGACAGGTCTGCCTATAGTGAGTC	5074	CTTTGTCGAAGAAACGCAGGACAG	BOT	[T/C]	ACTAGCACATATTCTTCGTTTGTTTGGGTTAAAAGGATCTCTAAAATTTCATGAGC[G/A]TTAGAGAAATGTGCAGTGATACTTTGCTTATTCGAGAGAGTTATCTTTTATCTACCAGA
Arachis_spp_rep_c7243p127vGT-0_T_U_2007978643	Arachis_spp_rep_c7243p127vGT	ACTTCGTCAGTAACGGACCAAATGCCTATACAAAAGCGCTGAA	GAGTCGAGGTCATATCGTCAAATGCCTATACAAAAGCGCTGAC	TAGGTTAAGGCCGACGCTTTGTGACGTGGTCGAGTAAACTTTCGTCTGCCTATAGTGAGTC	5076	TGTGACGTGGTCGAGTAAACTTTC	TOP	[A/C]	ACAGCTGCATTTATTTACAATTTTCTTTCTTGCAAATGCCTATACAAAAGCGCTGA[C/A]GTAGGTTAAGGCCGACGCTTCATATTGATTCATATGGGGGTGGCCTCAATGCAAATATG
Arachis_spp_c4718p198vGT-0_B_U_2007978772	Arachis_spp_c4718p198vGT	ACTTCGTCAGTAACGGACGTCGCGATTCATCATCTTCACTTGT	GAGTCGAGGTCATATCGTGTCGCGATTCATCATCTTCACTTGG	GCCGAAACTGTTTGTATCTAAATTCCATTCGAGGAAAATCCGTTGTCGTCTGCCTATAGTGAGTC	5091	TCCATTCGAGGAAAATCCGTTGTC	BOT	[T/G]	ATAACAATAACAATAACAAATATTCACAACCAATTTAGATACAAACAGTTTCGGCT[C/A]CAAGTGAAGATGATGAATCGCGAGTTTCATTTCTGTGACGATGCATTTGATGTGTACCG
Arachis_spp_rep_c431p298vCT-0_T_U_2007978311	Arachis_spp_rep_c431p298vCT	ACTTCGTCAGTAACGGACTGATGTAGTTTAGGGTATCTGAAGCCTTA	GAGTCGAGGTCATATCGTTGATGTAGTTTAGGGTATCTGAAGCCTTG	GGGAATGATATTGACTAATTCCCATGTATGACGGCTCCTTATGTGGGTCTGCCTATAGTGAGTC	5104	CATGTATGACGGCTCCTTATGTGG	TOP	[A/G]	CAAGCCTAGAGCTTGTCTTGTGTCTAGGTGATGTAGTTTAGGGTATCTGAAGCCTT[G/A]AGGGAATGATATTGACTAATTCCCTCAAGTCACTATGGTCTTTGTTTGTTTTGACACAA
Arachis_spp_rep_c3662p310vAT-0_B_U_2007978464	Arachis_spp_rep_c3662p310vAT	ACTTCGTCAGTAACGGACGAATGCAAGAATGTCATATCTGGCTAGT	GAGTCGAGGTCATATCGTGAATGCAAGAATGTCATATCTGGCTAGA	GATCGAGCAAGGTATAATAAGGTTGCGAACTATGACTAACGTGCAGAGTCTGCCTATAGTGAGTC	5118	TGCGAACTATGACTAACGTGCAGA	BOT	[T/A]	ATATATATCCTACATTGATCCCCATACATCAAACCTTATTATACCTTGCTCGATCT[A/T]CTAGCCAGATATGACATTCTTGCATTCCACAAATTCAACATCTCTTATTTAGATAAGTA
Arachis_spp_rep_c21495p216vAT-0_T_U_2007978508	Arachis_spp_rep_c21495p216vAT	ACTTCGTCAGTAACGGACGGTGCCCTTCTTGGGTCCTGACA	GAGTCGAGGTCATATCGTGGTGCCCTTCTTGGGTCCTGACT	CTGATAATTCCATCTTTTTCCTTGATGCCAATATGACGATTGCTAGAGTCTGCCTATAGTGAGTC	5123	GATGCCAATATGACGATTGCTAGA	TOP	[A/T]	TGTACTCCCAATAAGTTACTGATTTGTATTTCTACTGTGTGCCCTTCTTGGGTCCTGAC[A/T]GCTGATAATTCCATCTTTTTCCTTTCTTGGATTTCATACACAMAARMWTAGTACTG
Arachis_spp_rep_c1283p510vCT-0_B_U_2007978616	Arachis_spp_rep_c1283p510vCT	ACTTCGTCAGTAACGGACGCGTTGCTCAGAGACATTGGACTT	GAGTCGAGGTCATATCGTGCGTTGCTCAGAGACATTGGACTC	GTATCATCTCAAACTTTTGCTACCTCGATATTTGCGAGGCACTGTATGGTCTGCCTATAGTGAGTC	5127	TCGATATTTGCGAGGCACTGTATG	BOT	[T/C]	CAGAATAAGAACCTTGGAATTTCCCATTTAAGGTAGCAAAAGTTTGAGATGATACT[G/A]AGTCCAATGTCTCTGAGCAACGGCCACTCGATTAAATCTGGGGCATTAATTTCTTTTCG
Arachis_spp_rep_c7374p357vCT-0_B_U_2007978872	Arachis_spp_rep_c7374p357vCT	ACTTCGTCAGTAACGGACGTGATCACAGCAACACTCAGTGTCTTT	GAGTCGAGGTCATATCGTGTGATCACAGCAACACTCAGTGTCTTC	ATGGAGAATCATATATCACAGTCAATGTTTAGCCGAGTCCACACCTTCGTCTGCCTATAGTGAGTC	5131	ATGTTTAGCCGAGTCCACACCTTC	BOT	[T/C]	GGAAAAGAGTGAGTGGGTCAGTGGTDAAAGTTGACTGTGATATATGATTCTCCATC[G/A]AAGACACTGAGTGTTGCTGTGATCAATGAGAGTGGCGATATTAATACCATCACTGAAGT
Arachis_spp_rep_c4719p322vCT-0_T_U_2007978831	Arachis_spp_rep_c4719p322vCT	ACTTCGTCAGTAACGGACTGCAAATACCAAAAGACGACGAGA	GAGTCGAGGTCATATCGTTGCAAATACCAAAAGACGACGAGG	CCAGCGGTGTAGAAATGTAGACTGAGTCATTAGCGCGATTTCTAGTCTGCCTATAGTGAGTC	5133	ACTGAGTCATTAGCGCGATTTCTA	TOP	[A/G]	CAAAAAAAAAACATATCAGATTCATTATCCAAATGCAAATACCAAAAGACGACGAG[G/A]ACCAGCGGTGTAGAAATGTAGGTTGGTGTGAAAATCATCCACTATAGCGATGATAAAAA
Arachis_spp_rep_c571p206vAG-0_B_U_2007978227	Arachis_spp_rep_c571p206vAG	ACTTCGTCAGTAACGGACGGTAGGTACTTCATGAAGCAACAATGTT	GAGTCGAGGTCATATCGTGGTAGGTACTTCATGAAGCAACAATGTC	ATGTACAAGAAGCTTCAACAGCCCGGTGATCTTGAGCGATATACTTGTCTGCCTATAGTGAGTC	5140	CCGGTGATCTTGAGCGATATACTT	BOT	[T/C]	TTTGGAGATCCATGTAGAAGAGTAACTAAAAGTCTTGCTGTTGAAGCTTCTTGTACATA[A/G]ACATTGTTGCTTCATGAAGTACCTACCCTTCTTCATAGCTTGGACATGAAGGATCT
Arachis_spp_rep_c3915p165vCG-0_B_U_2007978819	Arachis_spp_rep_c3915p165vCG	ACTTCGTCAGTAACGGACGGCAAGTTTCAAGTTATTAGAAAGCGG	GAGTCGAGGTCATATCGTGGCAAGTTTCAAGTTATTAGAAAGCGC	GTAACTTCATCAAACTCAATGTTGCTCGAATGGTCGATGGCTTCTATAGTCTGCCTATAGTGAGTC	5157	CTCGAATGGTCGATGGCTTCTATA	BOT	[G/C]	GGTGCTATCCTGAAATCATCAATTTGGATGTTATCAACATTGAGTTTGATGAAGTTACT[C/G]CGCTTTCTAATAACTTGAAACTTGCCCCAAACATATGGCCTATACTTGGGAGGGTG
Arachis_spp_rep_c113p361vCT-0_T_U_2007978141	Arachis_spp_rep_c113p361vCT	ACTTCGTCAGTAACGGACGCAATTACCAATTAAGCTGTTCGATCCTAA	GAGTCGAGGTCATATCGTGCAATTACCAATTAAGCTGTTCGATCCTAG	TCAACAGCAGTACAAAAGAAAGATCTATATCCCGAAAGTACAGGCCCGTCTGCCTATAGTGAGTC	5176	TCTATATCCCGAAAGTACAGGCCC	TOP	[A/G]	ACGAAGAAATGAACATAAAGGACTGCATCAATTACCAATTAAGCTGTTCGATCCTA[G/A]TTCAACAGCAGTACAAAAGAAAGACCGTACTATATAATGTTCATATTTTGTTGATAACA
Arachis_spp_rep_c10124p70vGT-0_T_U_2007978535	Arachis_spp_rep_c10124p70vGT	ACTTCGTCAGTAACGGACTGAACATGACATGACCCATTGTCA	GAGTCGAGGTCATATCGTTGAACATGACATGACCCATTGTCC	ATACGAAAACATGGAAAGCAGCTGAATAGTCGCAATTTGGTCTGAGTCTGCCTATAGTGAGTC	5177	CTGAATAGTCGCAATTTGGTCTGA	TOP	[A/C]	ACATATATTTAGATACCTTGAAAAATACACATATGAACATGACATGACCCATTGTC[C/A]TATACGAAAACATGGAAAGCAGAACCTTTACAAGCTGAGTGTCCACTACTTCCTCACCC
Arachis_spp_rep_c2313p170vAG-0_T_U_2007978502	Arachis_spp_rep_c2313p170vAG	ACTTCGTCAGTAACGGACGAGGTCACAATAAGAGATGTGCTCATA	GAGTCGAGGTCATATCGTGAGGTCACAATAAGAGATGTGCTCATG	TAATTGTAATTACAGAGCCTAATGAGTTTAATACGGGGCCACAACTTCCGTCTGCCTATAGTGAGTC	5184	GTTTAATACGGGGCCACAACTTCC	TOP	[A/G]	GCCTAGGTTCATTACCAACACTAACAACAAAAGTAGGTCACAATAAGAGATGTGCTCAT[A/G]ATAATTGTAATTACAGAGCCTAATGATGGAAGTATACTAATTTAAGTTTCATGGCT
Arachis_spp_rep_c6174p76vCT-0_T_U_2007978735	Arachis_spp_rep_c6174p76vCT	ACTTCGTCAGTAACGGACGAGGTCACAATAAGAGATGTGCTCATA	GAGTCGAGGTCATATCGTGAGGTCACAATAAGAGATGTGCTCATG	TAATTGTAATTACAGAGCTTAATGATGGTGTGCAATCACGAGTATCTTGGTCTGCCTATAGTGAGTC	5188	TGGTGTGCAATCACGAGTATCTTG	TOP	[A/G]	TAGGTTCATTACCAACACTAACAACAAAAGTAGGTCACAATAAGAGATGTGCTCAT[G/A]ATAATTGTAATTACAGAGCTTAATGATGGAAGTATACTAATTTAAGTTTCATGGCTGAG
Arachis_spp_rep_c712p613vAT-0_B_U_2007978319	Arachis_spp_rep_c712p613vAT	ACTTCGTCAGTAACGGACGGGTTCAGGATCTAGTTCTTTCCCT	GAGTCGAGGTCATATCGTGGGTTCAGGATCTAGTTCTTTCCCA	ATGATAACTCCTTTTTCTCAATCTTTCAAAGGTAGACCCGACACGTTTGTCTGCCTATAGTGAGTC	5221	TTCAAAGGTAGACCCGACACGTTT	BOT	[T/A]	GTAAAAGTTGAATTCAAAATGTGGGAGAGCTGTCAGATTGAGAAAAAGGAGTTATCATC[A/T]GGGAAAGAACTAGATCCTGAACCCTTTGATTCCTTTGGGGAGGAAGTTGTTGACTC
Arachis_spp_rep_c134p319vGT-0_T_U_2007978291	Arachis_spp_rep_c134p319vGT	ACTTCGTCAGTAACGGACTGGTTTATATCTTTTGGGTTTTGTTTTCA	GAGTCGAGGTCATATCGTTGGTTTATATCTTTTGGGTTTTGTTTTCC	TTTTCTTTTTAAATTTCTTTTCCCCATGGTACGCCAATCTAATGGTGAGTCTGCCTATAGTGAGTC	5237	CATGGTACGCCAATCTAATGGTGA	TOP	[A/C]	TTTTTGGGTTTTAGGTTTCTGCTTAAGGTGGTTTATATCTTTTGGGTTTTGTTTTC[C/A]TTTTTCTTTTTAAATTTCTTTTCCCCTTCTCTCTATCTCTTTTTCTTTGGTTGGTTGGT
Arachis_spp_rep_c5466p172vCT-0_T_U_2007978639	Arachis_spp_rep_c5466p172vCT	ACTTCGTCAGTAACGGACACCGCAAACTCGCATCAGACCA	GAGTCGAGGTCATATCGTACCGCAAACTCGCATCAGACCG	GCCCACACTCATAATCATATTATGAGATAGGCAATCATACGCGCTACGTCTGCCTATAGTGAGTC	5246	GAGATAGGCAATCATACGCGCTAC	TOP	[A/G]	AATTGACCCGGTGGAGCTCCGACACATGTTCCTCAACCGCAAACTCGCATCAGACC[G/A]CACCCCGGGCCCACACTCATAATCATATTATCACATCAAAACCAAAAGGCTTTCTATGC
Arachis_spp_rep_c24p676vCT-0_B_U_2007978246	Arachis_spp_rep_c24p676vCT	ACTTCGTCAGTAACGGACGGGACCAAGCACTTGACAGTGGAT	GAGTCGAGGTCATATCGTGGGACCAAGCACTTGACAGTGGAC	TCAGTAGAGCCAGGAACTCATCGATTATCCATAAGGTCGCCGAATGTCTGCCTATAGTGAGTC	5257	CGATTATCCATAAGGTCGCCGAAT	BOT	[T/C]	GATATCAACAAGGATCTGAAAGCTGACCCAAAGGATGAGTTCCTGGCTCTACTGAG[G/A]TCCACTGTCAAGTGCTTGGTCCGTAGCGAGAGGTACTTCGAGAAGGCTGCTCGTTTGGC
Arachis_spp_rep_c2410p237vCT-0_T_U_2007978403	Arachis_spp_rep_c2410p237vCT	ACTTCGTCAGTAACGGACGCTATGGCAAAGCAGTTTTCCATA	GAGTCGAGGTCATATCGTGCTATGGCAAAGCAGTTTTCCATG	AACCAAACTATTGGAATGATGCAAACAGCGGTTCAGTTTGTCGTAGGTCTGCCTATAGTGAGTC	5285	AAACAGCGGTTCAGTTTGTCGTAG	TOP	[A/G]	TATCATGGGACAACATAGAATTTTCTGCTCTCGGCTATGGCAAAGCAGTTTTCCAT[G/A]TAACCAAACTATTGGAATGATGCGCCAAGTCATACGCACCCACCTCTATGGCATCTAGC
Arachis_spp_rep_c143p555vAG-0_T_U_2007978158	Arachis_spp_rep_c143p555vAG	ACTTCGTCAGTAACGGACGGCATCATTGGACACTTTTGATGAGACA	GAGTCGAGGTCATATCGTGGCATCATTGGACACTTTTGATGAGACG	GTTAGGAATGTGCCAAATTATGAAGCAGTCGCATTCATTAGGACGAGTCTGCCTATAGTGAGTC	5290	AAGCAGTCGCATTCATTAGGACGA	TOP	[A/G]	TGTGTTGTTAAGGCTATATCTTGTATTTTCAATGCATCATTGGACACTTTTGATGAGAC[A/G]TGTTAGGAATGTGCCAAATTATGTATATTCTACGTTGTACCAGCACTTTGCCTTAT
Arachis_spp_rep_c1510p114vAT-0_B_U_2007978324	Arachis_spp_rep_c1510p114vAT	ACTTCGTCAGTAACGGACGTGTTGTCACTCCCATATACAATTCTCCT	GAGTCGAGGTCATATCGTGTGTTGTCACTCCCATATACAATTCTCCA	GGCTTTGAATTAGATATGTAGTTTTCTAGATCGCAAAAGTGTCTCGGAAGTCTGCCTATAGTGAGTC	5293	CTAGATCGCAAAAGTGTCTCGGAA	BOT	[T/A]	CACACTATAGTTTCACACGCAGACACACACAAAACTACATATCTAATTCAAAGCCA[A/T]GGAGAATTGTATATGGGAGTGACAACAGATTTAACTTGTAGGTACTTATGTAGACCCTC
Arachis_spp_c5183p197vGT-0_B_U_2007978780	Arachis_spp_c5183p197vGT	ACTTCGTCAGTAACGGACCCTAGTGATCTGGCTGCATCATCTT	GAGTCGAGGTCATATCGTCCTAGTGATCTGGCTGCATCATCTG	TCTTGAGGATGAAAAGAAGTCATGGTCCAAGTGTAGCAACGATGAGGTCTGCCTATAGTGAGTC	5297	TGGTCCAAGTGTAGCAACGATGAG	BOT	[T/G]	TGTTACAACATACTTTGATAATGCACTTGAGGCTGACTTCTTTTCATCCTCAAGAA[C/A]AGATGATGCAGCCAGATCACTAGGTAAAAAGGAAAACTGACATGCGCCCTCCATTCACA
Arachis_spp_rep_c213p837vAG-0_B_U_2007978273	Arachis_spp_rep_c213p837vAG	ACTTCGTCAGTAACGGACGGGAAAGTTCCATTAGGGAGAAGGGAT	GAGTCGAGGTCATATCGTGGGAAAGTTCCATTAGGGAGAAGGGAC	GTACAACAGCAAATAAAACCCTTTCTACTCAAGCGAATTTGGATGGTGTCTGCCTATAGTGAGTC	5310	TCTACTCAAGCGAATTTGGATGGT	BOT	[T/C]	AGGTCGAATGAAGGACCTGGAAGGTTCAAACCAGCAAGGGTTTTATTTGCTGTTGTACT[A/G]TCCCTTCTCCCTAATGGAACTTTCCAATCAGGACCCTGACCCAAAACAGATGAGAT
Arachis_spp_rep_c607p228vAT-0_T_U_2007978313	Arachis_spp_rep_c607p228vAT	ACTTCGTCAGTAACGGACCTTTCTCTTTCAGCAACCTTCCTCTA	GAGTCGAGGTCATATCGTCTTTCTCTTTCAGCAACCTTCCTCTT	GCATTGCTAACAGAATCATATTCCCGTGAAAGACGCTAAAGATGTGTGTCTGCCTATAGTGAGTC	5328	CCGTGAAAGACGCTAAAGATGTGT	TOP	[A/T]	ATACTGTAATACATTCTAGTTAATGAGATGACTTTCTCTTTCAGCAACCTTCCTCT[A/T]AGCATTGCTAACAGAATCATATTCACCGCTGTTGTCCACGTCCCCTTACCGATGGTGCT
Arachis_spp_c4339p244vAG-0_T_U_2007978718	Arachis_spp_c4339p244vAG	ACTTCGTCAGTAACGGACCCAAAAATGAAGAACAAATCCCAGA	GAGTCGAGGTCATATCGTCCAAAAATGAAGAACAAATCCCAGG	TCAAAAATAGAAGCCATTTCTGACAGTGGGTATATGACGCAATTCGGTCTGCCTATAGTGAGTC	5342	ACAGTGGGTATATGACGCAATTCG	TOP	[A/G]	TCCACTATTTCTTCTGCAAGTGATGCTTATTACAACCAAAAATGAAGAACAAATCCCAG[A/G]ATCAAAAATAGAAGCCATTTCTGAGAAGAGAGGTGGTATGAAGAAGAAGCAGCATT
Arachis_spp_rep_c964p678vCT-0_B_U_2007978418	Arachis_spp_rep_c964p678vCT	ACTTCGTCAGTAACGGACGAGTTGAGAAAGGCCAATGGTGAT	GAGTCGAGGTCATATCGTGAGTTGAGAAAGGCCAATGGTGAC	CAGTGGAGTACAAGAAGCTTCTTGTTCCTGTGGGCGATTAACTACCGTCTGCCTATAGTGAGTC	5348	TGTTCCTGTGGGCGATTAACTACC	BOT	[T/C]	ATGTCCTTGAGTGCCGGCCGAATGTCGTGTTTCAGAAGCTTCTTGTACTCCACTGT[G/A]TCACCATTGGCCTTTCTCAACTCTACCAGATGGAACTGTGGGGTTATCTCGAAAATCTC
Arachis_spp_rep_c1968p407vAT-0_T_U_2007978518	Arachis_spp_rep_c1968p407vAT	ACTTCGTCAGTAACGGACTGTTTATTTTCTGTTTTCCTATACAAGTA	GAGTCGAGGTCATATCGTTGTTTATTTTCTGTTTTCCTATACAAGTT	TTACTACAGTAGGGTGATTAACCTTAGGATTGCGCCAGTCTTACATGAGTCTGCCTATAGTGAGTC	5350	TAGGATTGCGCCAGTCTTACATGA	TOP	[A/T]	TAAATTCTTCTTGAAAAAGAGTAGTTGGGAATGTTTATTTTCTGTTTTCCTATACAAGT[A/T]CTTACTACAGTAGGGTGATTAACCTACTGACCTACACATATACTTGCCACTTTAGA
Arachis_spp_rep_c390p1837vCT-0_B_U_2007978538	Arachis_spp_rep_c390p1837vCT	ACTTCGTCAGTAACGGACCATTTGCCTCCATTCATTATAGGTTACT	GAGTCGAGGTCATATCGTCATTTGCCTCCATTCATTATAGGTTACC	ACTAGTTGATCGTGTTACCATTATTATCGGTTAGTATCAGAGCACGAGAGTCTGCCTATAGTGAGTC	5366	ATCGGTTAGTATCAGAGCACGAGA	BOT	[T/C]	ATCCCCCCCCAAAAAGTGTAGGTATACACAAATAATGGTAACACGATCAACTAGTA[G/A]GTAACCTATAATGAATGGAGGCAAATGTACAATGGAAAAGAATCATGCATTATATATAC
Arachis_spp_c2057p484vGT-0_T_U_2007978805	Arachis_spp_c2057p484vGT	ACTTCGTCAGTAACGGACGACAATGAGGGAACAACCAGCACTA	GAGTCGAGGTCATATCGTGACAATGAGGGAACAACCAGCACTC	CTAGTTTCTCCTTTGCGGATAGCTACCAATCTCGGTTGTGTGTGGTCTGCCTATAGTGAGTC	5381	AGCTACCAATCTCGGTTGTGTGTG	TOP	[A/C]	GATGGCTTAACCCATTTCTTACGGCCAGGCAGCACAATGAGGGAACAACCAGCACT[C/A]TCTAGTTTCTCCTTTGCGGATGTTGAAAAAGCAGGGGCTTTAAATGTCAACTTCTTACT
Arachis_spp_rep_c723p180vCT-0_T_U_2007978221	Arachis_spp_rep_c723p180vCT	ACTTCGTCAGTAACGGACCTAAGCCATGGCACTTATTTCTCATA	GAGTCGAGGTCATATCGTCTAAGCCATGGCACTTATTTCTCATG	ACAAAATACAAATTAGATTAATTAATTGTACTGGCGAATGAGGATCAACTAGTCTGCCTATAGTGAGTC	5394	GTACTGGCGAATGAGGATCAACTA	TOP	[A/G]	GCACGTGCCGTCGTGTAACTCACGGCAAAGACTAAGCCATGGCACTTATTTCTCAT[G/A]CACAAAATACAAATTAGATTAATTAATTAAGCAGATAAGGGTAGAGAGATTTTAGGGTC
Arachis_spp_rep_c1148p379vAG-0_T_U_2007978438	Arachis_spp_rep_c1148p379vAG	ACTTCGTCAGTAACGGACGGCTTTTGATCATCCTCCATCACGTA	GAGTCGAGGTCATATCGTGGCTTTTGATCATCCTCCATCACGTG	ATATGCCTTGAGGGTTCTTGTGAATTTACGCATTGTGACTGGACGTCTGCCTATAGTGAGTC	5397	TGAATTTACGCATTGTGACTGGAC	TOP	[A/G]	CGGATTCGAAATACCATGATCCAATCAAGATATCTGCTTTTGATCATCCTCCATCACGT[A/G]TATATGCCTTGAGGGTTCTTGAGTTGAAAGAGCAGGGCATAAATGAGGAACAAGCA
Arachis_spp_rep_c252p788vAG-0_T_U_2007978212	Arachis_spp_rep_c252p788vAG	ACTTCGTCAGTAACGGACAGAACTCGTTTGACGGATGATCCA	GAGTCGAGGTCATATCGTAGAACTCGTTTGACGGATGATCCG	ACAAACTACAAATTTCCCCATTGTCACGCGATACCTCTTAGAGAAGTCTGCCTATAGTGAGTC	5413	TGTCACGCGATACCTCTTAGAGAA	TOP	[A/G]	ATGTCTTGTAAGTCAAACAGTTGGGAAATGACCTGAAGAACTCGTTTGACGGATGATCC[A/G]CACAAACTACAAATTTCCCCATGGCAAGTGCCTCAGCTGTAGCAGTGCATAGAACA
Arachis_spp_rep_c3375p273vCT-0_B_U_2007978306	Arachis_spp_rep_c3375p273vCT	ACTTCGTCAGTAACGGACATATTGCAACCGCATGATTT	GAGTCGAGGTCATATCGTATATTGCAACCGCATGATTC	GTCTACGCTAACTAGTACTTTTAAATGCTTAATCTCGTGAGGGTAGGAACGTCTGCCTATAGTGAGTC	5449	GCTTAATCTCGTGAGGGTAGGAAC	BOT	[T/C]	ACTGATTCACACATATGGTCTGTTTCTTTATTTAAAAGTACTAGTTAGCGTAGACC[G/A]AATCATGCGGTTGCAATATCCATTGTTTTTCCATTGCTGCTGATGCTTGTTGTTGTCTT
Arachis_spp_rep_c1906p268vAT-0_T_U_2007978374	Arachis_spp_rep_c1906p268vAT	ACTTCGTCAGTAACGGACGGTGCCCTTCTTGGGTCCTGACA	GAGTCGAGGTCATATCGTGGTGCCCTTCTTGGGTCCTGACT	CTGATAATTCCATCTTTTTACTTTTAGGGTTCTATGTTTGGACGCCATGGTCTGCCTATAGTGAGTC	5784	AGGGTTCTATGTTTGGACGCCATG	TOP	[A/T]	TGTACTCCCAATAAGTTACTGATTTGTATTTCTACTGTGTGCCCTTCTTGGGTCCTGAC[A/T]GCTGATAATTCCATCTTTTTACTTTTCTTGGATTTCATACACACAAACTTAGTAAC
Arachis_spp_rep_c806p158vAC-0_T_U_2007978156	Arachis_spp_rep_c806p158vAC	ACTTCGTCAGTAACGGACTTACATTCAATACATTAAATGTTCTTCTA	GAGTCGAGGTCATATCGTTTACATTCAATACATTAAATGTTCTTCTC	TTATATCTCAACTTCCTACTGGTTTTCAAGCCCGTCTAATGACCTTCTGGTCTGCCTATAGTGAGTC	5790	TCAAGCCCGTCTAATGACCTTCTG	TOP	[A/C]	AAAGGGAGTGAATTGGCCAGAAGTCTTCACATTACATTCAATACATTAAATGTTCTTCT[A/C]TTTATATCTCAACTTCCTACTGGTTTTGAGATCTTAATGAAAGTGTTTGAGTTCAC
Arachis_spp_rep_c1957p305vAG-0_B_U_2007978189	Arachis_spp_rep_c1957p305vAG	ACTTCGTCAGTAACGGACGAGACTCGATGTTCAAAATCCAAATT	GAGTCGAGGTCATATCGTGAGACTCGATGTTCAAAATCCAAATC	GCAGTGTAGGACAAGTCCTAAAATGCGGTCGTTTTCTAACCCAGAGGTCTGCCTATAGTGAGTC	5799	ATGCGGTCGTTTTCTAACCCAGAG	BOT	[T/C]	TGAGAATACTTTTAAGTTTTGTAAACTGCAGTGAATTTTAGGACTTGTCCTACACTGCT[A/G]ATTTGGATTTTGAACATCGAGTCTATATCTTGTGCTTTAAACTTTAATTGTATCGA
Arachis_spp_rep_c321p896vCT-0_T_U_2007978299	Arachis_spp_rep_c321p896vCT	ACTTCGTCAGTAACGGACAAGACAATTTGTCCCCTTTAAGAATTCA	GAGTCGAGGTCATATCGTAAGACAATTTGTCCCCTTTAAGAATTCG	AGGCCAAGAGTTTGAAAATTATATTGACCATCATGGGAGCGTTGATGTCTGCCTATAGTGAGTC	5800	ATTGACCATCATGGGAGCGTTGAT	TOP	[A/G]	CAATTTAACGGGGAGCAAGGCTAATTCAAAAGACAATTTGTCCCCTTTAAGAATTC[G/A]GAGGCCAAGAGTTTGAAAATTATCTAAATGAACATTCAGGTTCAGATAAAACGACAAGA
Arachis_spp_c5110p286vCT-0_B_U_2007978834	Arachis_spp_c5110p286vCT	ACTTCGTCAGTAACGGACTTCCTTAACAGGAATAGGTTCTCCATAT	GAGTCGAGGTCATATCGTTTCCTTAACAGGAATAGGTTCTCCATAC	CACTGTCATAGTTAGTTGCTTCATCAGGAACCTCACAGGCGAATTTGGTCTGCCTATAGTGAGTC	5815	TCAGGAACCTCACAGGCGAATTTG	BOT	[T/C]	GACGGTAGGCAAATTGTTGCAAGGACCAAGTCTGAAGCAACTAACTATGACAGTGT[G/A]TATGGAGAACCTATTCCTGTTAAGGAACTTGCTGAACGCGTGGCTAGTTATGTGCACCT
Arachis_spp_c3725p159vCT-0_B_U_2007978712	Arachis_spp_c3725p159vCT	ACTTCGTCAGTAACGGACCCGTCGCCAATTTCAAAAGAAGTT	GAGTCGAGGTCATATCGTCCGTCGCCAATTTCAAAAGAAGTC	GAAGCTTGCCAGATGATAGATACCGTCAACCTGCTTATGGTGATCGTCTGCCTATAGTGAGTC	5817	ACCGTCAACCTGCTTATGGTGATC	BOT	[T/C]	TCACCATTTGAAATTCCATTGTTCCCTTGCACTGATCTATCATCTGGCAAGCTTCG[G/A]ACTTCTTTTGAAATTGGCGACGGTTTTTATGAGCGTCAAAGTAGTCTCGTCCCTGTMAA
Arachis_spp_c3823p217vGT-0_B_U_2007978816	Arachis_spp_c3823p217vGT	ACTTCGTCAGTAACGGACGGAAAAACACACTGTGCCTACAGAAACT	GAGTCGAGGTCATATCGTGGAAAAACACACTGTGCCTACAGAAACG	GTGTACATTTCATGTGGGAATATTTGGGAGTCCACGAAATTCCTGAGGTCTGCCTATAGTGAGTC	5829	TTGGGAGTCCACGAAATTCCTGAG	BOT	[T/G]	CTGATATAACGAAGAAGATAAAAAAGAACAGCATATTCCCACATGAAATGTACACA[C/A]GTTTCTGTAGGCACAGTGTGTTTTTCCTTTGTGAAACCACTGGGAAAGACATATAACGC
Arachis_spp_c3715p731vCT-0_B_U_2007978814	Arachis_spp_c3715p731vCT	ACTTCGTCAGTAACGGACGTTGATGCTGGTTGCTATTAGAGGGT	GAGTCGAGGTCATATCGTGTTGATGCTGGTTGCTATTAGAGGGC	CCGAATAACTTAAAGGTGAATCAGTCTTATCACTTCACGGGATCAAGTCTGCCTATAGTGAGTC	5846	AGTCTTATCACTTCACGGGATCAA	BOT	[T/C]	AACAATTTCTATGAACCTTACATTCAGGATGGTGATTCACCTTTAAGTTATTCGGC[G/A]CCCTCTAATAGCAACCAGCATCAAAATGAGCATCAAATGAGAAATCAAAATGAAAATGC
Arachis_spp_rep_c985p188vAG-0_B_U_2007978277	Arachis_spp_rep_c985p188vAG	ACTTCGTCAGTAACGGACGCTGTACAATATATGTGCTTCTACAATGT	GAGTCGAGGTCATATCGTGCTGTACAATATATGTGCTTCTACAATGC	ATATCTGTTAGTTCCGAAGTTCATCCGAGGACCTTACTTTAGCAGAAGTCTGCCTATAGTGAGTC	5854	TCCGAGGACCTTACTTTAGCAGAA	BOT	[T/C]	CGGCTATAATGGATCCGCTCAACCTAGCTAGGGTTTGAACTTCGGAACTAACAGATATC[A/G]CATTGTAGAAGCACATATATTGTACAGCTTATAGATGAGTTTGTTTGTCCTTTTTT
Arachis_spp_c3458p247vAG-0_T_U_2007978808	Arachis_spp_c3458p247vAG	ACTTCGTCAGTAACGGACGCCCAGGAAAAGTCTCTCCTTGCA	GAGTCGAGGTCATATCGTGCCCAGGAAAAGTCTCTCCTTGCG	CAAGTACCGGATATTCAAATCACTTCCGTACTGTTACAATGTGCGCGTCTGCCTATAGTGAGTC	5858	CTTCCGTACTGTTACAATGTGCGC	TOP	[A/G]	TGTTGATGCTGCAGAATGGAGGAGCCTTCGCTCGTTCCCCAGGAAAAGTCTCTCCTTGC[A/G]GCAAGTACCGGATATTCAAATCAAGGGTCCCAACAACACTTTTTATTATTGAGCGT
Arachis_spp_rep_c1665p139vAG-0_B_U_2007978447	Arachis_spp_rep_c1665p139vAG	ACTTCGTCAGTAACGGACTCATCTCCTGTCACCATGATGCT	GAGTCGAGGTCATATCGTTCATCTCCTGTCACCATGATGCC	CCTATCGGAATAGTCACGAGATCGGGATGGTCACAACATTTCGTGTCTGCCTATAGTGAGTC	5874	ATCGGGATGGTCACAACATTTCGT	BOT	[T/C]	AAGGGAAGAACGCGGACATAGAAGACTAGATACTGAGCCTCGTGACTATTCCGATAGGA[A/G]GCATCATGGTGACAGGAGATGATCATTTTTGTATCATTATTGTTGTCAATGTTGCA
Arachis_spp_rep_c90p260vAG-0_T_U_2007978478	Arachis_spp_rep_c90p260vAG	ACTTCGTCAGTAACGGACTGCTGGTTCTGCTGACAACCAA	GAGTCGAGGTCATATCGTTGCTGGTTCTGCTGACAACCAG	ATGAACTCAAATTAGAGCTCTTTGACTGGTCATTATTCGTGGGAGCTGGTCTGCCTATAGTGAGTC	5894	ACTGGTCATTATTCGTGGGAGCTG	TOP	[A/G]	GATCTTACCCCAGATGGTACTTTCACCTTCTCTGCCAGTGCTGGTTCTGCTGACAACCA[A/G]TATGAACTCAAATTAGAGCTCTTTGACAAGGTTAATGTTGAGGAGAGCAAAATTAA
Arachis_spp_rep_c1023p1140vAC-0_T_U_2007978514	Arachis_spp_rep_c1023p1140vAC	ACTTCGTCAGTAACGGACGGCCTCAGAAAATGAAGTAGCTCCAAA	GAGTCGAGGTCATATCGTGGCCTCAGAAAATGAAGTAGCTCCAAC	GGTAGTATCATAAATTCTTGCATGGAAGCCGCTCTTCTTAGTGATCTGGTCTGCCTATAGTGAGTC	5898	GAAGCCGCTCTTCTTAGTGATCTG	TOP	[A/C]	CAATACATGATAAACTTCACTACCCATGCGGAGTGCCTCAGAAAATGAAGTAGCTCCAA[A/C]CGGTAGTATCATAAATTCTTGCATGGCCAGATTATTTCCAGCATGACTACCCCCAT
Arachis_spp_rep_c1292p157vCT-0_B_U_2007978390	Arachis_spp_rep_c1292p157vCT	ACTTCGTCAGTAACGGACACTCTGCTCAGCTCTGAATTCAATACT	GAGTCGAGGTCATATCGTACTCTGCTCAGCTCTGAATTCAATACC	ACACACAAATAATACACAATGTTTTTGTGGCAAATCAGATACGGTACTTGTCTGCCTATAGTGAGTC	5906	TGTGGCAAATCAGATACGGTACTT	BOT	[T/C]	CTTTCCTTATTCTATTCCATACTATGCAACAAAACATTGTGTATTATTTGTGTGTG[G/A]GTATTGAATTCAGAGCTGAGCAGAGTTATTGGCTATGGCTCCAGCATCATTGAGGAGGG
Arachis_spp_rep_c192p107vAC-0_T_U_2007978194	Arachis_spp_rep_c192p107vAC	ACTTCGTCAGTAACGGACGCCAAGATCAGCTGCTATGAACTATAAAGA	GAGTCGAGGTCATATCGTGCCAAGATCAGCTGCTATGAACTATAAAGC	ACTTTGAATAAAATTGACTTTATAGAATGCGCTTACTCAAGGAAACGTACTGTCTGCCTATAGTGAGTC	5930	TGCGCTTACTCAAGGAAACGTACT	TOP	[A/C]	AAGGCATTGCGTATCAGTTGCAAAAGGTCACCCAAGATCAGCTGCTATGAACTATAAAG[A/C]AACTTTGAATAAAATTGACTTTATAGAAGACGAATATCATCAATTTCTTAATCTTC
Arachis_spp_rep_c134p103vCT-0_B_U_2007978284	Arachis_spp_rep_c134p103vCT	ACTTCGTCAGTAACGGACGCAAGTCAATCATTCAAAAGGAGAGAT	GAGTCGAGGTCATATCGTGCAAGTCAATCATTCAAAAGGAGAGAC	TTCATCAGACTAAATTAGAATTGAAATTCTAAGGACTCAAATCGCGGTTGTCTGCCTATAGTGAGTC	5933	ATTCTAAGGACTCAAATCGCGGTT	BOT	[T/C]	ATAGTTGTTTTTTCTTTTTCTTATTTTGTTTTCAATTCTAATTTAGTCTGATGAAA[G/A]TCTCTCCTTTTGAATGATTGACTTGCTCTTCCTGGGGGAAGAATGCTTGTGGACAATCT
Arachis_spp_rep_c4699p167vAT-0_T_U_2007978470	Arachis_spp_rep_c4699p167vAT	ACTTCGTCAGTAACGGACGGTTCTAGATCGACGGTGGCAA	GAGTCGAGGTCATATCGTGGTTCTAGATCGACGGTGGCAT	GCTTTTTGGTTTTACCATGATTTCTGTCATGGAGGTTCCGCATAATGTCTGCCTATAGTGAGTC	5958	TCTGTCATGGAGGTTCCGCATAAT	TOP	[A/T]	TCTTCACCCTCGTCTCGCAACTTTTGTTCCCAGAACTGGGTTCTAGATCGACGGTGGCA[A/T]GGCTTTTTGGTTTTACCATGATTTTATTTTCTGCCTGCTTTTAGTTTTGATGTGTC
Arachis_spp_rep_c1641p998vAG-0_T_U_2007978654	Arachis_spp_rep_c1641p998vAG	ACTTCGTCAGTAACGGACAGTGGAATTTGAGTTCCTACCAATTTA	GAGTCGAGGTCATATCGTAGTGGAATTTGAGTTCCTACCAATTTG	GAAGGTTCAACTTAGAACTTCTTTACCGTCGTCTTGTAGCATTCCATGGTCTGCCTATAGTGAGTC	5968	ACCGTCGTCTTGTAGCATTCCATG	TOP	[A/G]	CCTATTTGCCTGAAGAACTATGAAGCATCTTGAAGTGGAATTTGAGTTCCTACCAATTT[A/G]TGAAGGTTCAACTTAGAACTTCTTTTGTGTCTGTAGTTCCGAATATTCCAGTTTAT
Arachis_spp_rep_c954p770vAT-0_B_U_2007978349	Arachis_spp_rep_c954p770vAT	ACTTCGTCAGTAACGGACAGATTTGTTTGACTTCAAAGATCACAGT	GAGTCGAGGTCATATCGTAGATTTGTTTGACTTCAAAGATCACAGA	ACAAATATTACAGTCTCTTAATTTCTCCAATTCACCATGTATGCGCGATAGTCTGCCTATAGTGAGTC	5985	CCAATTCACCATGTATGCGCGATA	BOT	[T/A]	CCACTATAACAGATGTGTACTCATTTATCTCTAGAAATTAAGAGACTGTAATATTTGTG[A/T]CTGTGATCTTTGAAGTCAAACAAATCTTATCATGTAACAAGATCAATAAAATATAC
Arachis_spp_rep_c1062p311vCT-0_B_U_2007978278	Arachis_spp_rep_c1062p311vCT	ACTTCGTCAGTAACGGACGTTTTGTTTAATTTGTTTAGTTCAAGTTGTT	GAGTCGAGGTCATATCGTGTTTTGTTTAATTTGTTTAGTTCAAGTTGTC	CTCTTTTGACATATGTTTTGTTTAAAAGTTTCGCAGGTTCACAAACATCGTCTGCCTATAGTGAGTC	6004	AAGTTTCGCAGGTTCACAAACATC	BOT	[T/C]	CGATCTTACTTTCCATAATGATGTCTCAGTTTAAACAAAACATATGTCAAAAGAGT[G/A]ACAACTTGAACTAAACAAATTAAACAAAAAACAAAGCTAAAAATGACCAAAACATTGAT
Arachis_spp_rep_c837p1024vAC-0_B_U_2007978583	Arachis_spp_rep_c837p1024vAC	ACTTCGTCAGTAACGGACGAATGGATGCTATGGCCAGCCT	GAGTCGAGGTCATATCGTGAATGGATGCTATGGCCAGCCG	GTGTTATCCATCGACACACCCCTCGGAATTAGTTTGAACCTCCGGTCTGCCTATAGTGAGTC	6016	CCTCGGAATTAGTTTGAACCTCCG	BOT	[T/G]	AGGCGGTGCACGGGGGGAACTTTCAAGGGACTCCGATTGGTGTGTCGATGGATAACACC[A/C]GGCTGGCCATAGCATCCATTGGCAAACTCATGTTTGCTCAATTCTCCGAGTTAGTT
Arachis_spp_rep_c2983p252vCT-0_B_U_2007978704	Arachis_spp_rep_c2983p252vCT	ACTTCGTCAGTAACGGACGAATCCAGTCCACCGCACCCT	GAGTCGAGGTCATATCGTGAATCCAGTCCACCGCACCCC	TCTGGCTTAGTGATTGATTAGTGATCCGGCATTTGAATAGCACGTAGGTCTGCCTATAGTGAGTC	6021	ATCCGGCATTTGAATAGCACGTAG	BOT	[T/C]	GACTAGTAATTAGTAATTACAGACACTTATCACACTAATCAATCACTAAGCCAGAG[G/A]GGGTGCGGTGGACTGGATTGGAATGGAAATGGTTATGTGGCAACAAGAACAAGCAATGC
Arachis_spp_rep_c3844p144vAG-0_B_U_2007978715	Arachis_spp_rep_c3844p144vAG	ACTTCGTCAGTAACGGACGTCGTATACAAATATGATTGAATCCAGAAT	GAGTCGAGGTCATATCGTGTCGTATACAAATATGATTGAATCCAGAAC	CATAAAATCCGAAGAAAATTATGTCATCGCTAATAGAGTGAATCCCACGTCTGCCTATAGTGAGTC	6030	CATCGCTAATAGAGTGAATCCCAC	BOT	[T/C]	CCATTCTTAGCAAAAGGCAGTTATTTTGGTACTGACATAATTTTCTTCGGATTTTATGT[A/G]TTCTGGATTCAATCATATTTGTATACGAGCTCCACTTTATAGTAAAAAACAATTTG
Arachis_spp_rep_c677p178vAG-0_T_U_2007978576	Arachis_spp_rep_c677p178vAG	ACTTCGTCAGTAACGGACGGATTTGGTTTCTAGGTGGGCCA	GAGTCGAGGTCATATCGTGGATTTGGTTTCTAGGTGGGCCG	TCTACAGGAGACACGTGTTGATATTAGTGCCAAAATGCCCGTGAGGTCTGCCTATAGTGAGTC	6062	TATTAGTGCCAAAATGCCCGTGAG	TOP	[A/G]	TGTTTCAAGTGTTTGCTGAGAAGGTTAGGGACCATAAGGATTTGGTTTCTAGGTGGGCC[A/G]TTCTACAGGAGACACGTGTTGAATATTTTAGAGGGAAGGATTTTGTGAGCTTCATG
Arachis_spp_rep_c158p392vAG-0_B_U_2007978201	Arachis_spp_rep_c158p392vAG	ACTTCGTCAGTAACGGACCCTTCATTCCGGGCACGCT	GAGTCGAGGTCATATCGTCCTTCATTCCGGGCACGCC	TCAATCATGCCGATGCTCTCTCGTGCTTATCTTGGACACATGAGTCTGCCTATAGTGAGTC	6107	CTCGTGCTTATCTTGGACACATGA	BOT	[T/C]	ACGACGGGCCTTTCGGCGCCACCGGGGTTAAGAGGCTGAAGAGCATCGGCATGATTGAC[A/G]GCGTGCCCGGAATGAAGGCCCTTGACATGAACACCGCGGAGGATGCCATTGTTAGG
Arachis_spp_rep_c13890p267vAG-0_T_U_2007978796	Arachis_spp_rep_c13890p267vAG	ACTTCGTCAGTAACGGACGTTCTGGGAACAAAAGTTGCGAGA	GAGTCGAGGTCATATCGTGTTCTGGGAACAAAAGTTGCGAGG	GAGGGTGAAGACTTGAAACTAGTTTCCGCCAAGTTAGCAGAAATCCGTCTGCCTATAGTGAGTC	6110	TTTCCGCCAAGTTAGCAGAAATCC	TOP	[A/G]	AACCAAAAAGCCATGCCACCGTCGATCTAGAACCCAGTTCTGGGAACAAAAGTTGCGAG[A/G]CGAGGGTGAAGACTTGAAACTAGGTCCAATAAACAAGCTCCCTAATCGAGAAACAC
Arachis_spp_rep_c1404p391vAC-0_T_U_2007978540	Arachis_spp_rep_c1404p391vAC	ACTTCGTCAGTAACGGACGAGGCATCAACACTGGTGGAGGA	GAGTCGAGGTCATATCGTGAGGCATCAACACTGGTGGAGGC	GCGGCATATCAGAAGCAAATGCTACAAGTTGAAACTGTCGGAGTGTCTGCCTATAGTGAGTC	6117	GCTACAAGTTGAAACTGTCGGAGT	TOP	[A/C]	GCAGGAACAAAGGGTCCCAAAGGCCCAGCACCAGGAACAGGCATCAACACTGGTGGAGG[A/C]GGCGGCATATCAGAAGCAAATGGAGGTACGCCAGGACCAGCAAATGTATCATACAT
Arachis_spp_rep_c2306p254vCT-0_B_U_2007978500	Arachis_spp_rep_c2306p254vCT	ACTTCGTCAGTAACGGACCTAAGCCATTCATTCCACCAACCT	GAGTCGAGGTCATATCGTCTAAGCCATTCATTCCACCAACCC	ACGCATATGAAGTTAAAATGGAAGTCGCTGGGAAACTTATGCCATAGTCTGCCTATAGTGAGTC	6123	AGTCGCTGGGAAACTTATGCCATA	BOT	[T/C]	ATAAGAAGGGCAAGAGTAGCATTGGTCGTTTGCTCCATTTTAACTTCATATGCGTT[G/A]GGTTGGTGGAATGAATGGCTTAGCTGCTTCCCCATATTGTTTTAACTGATTTGTTATTT
Arachis_spp_rep_c360p497vAG-0_T_U_2007978238	Arachis_spp_rep_c360p497vAG	ACTTCGTCAGTAACGGACAAGTTTCGAACGGATCTTGATACATTA	GAGTCGAGGTCATATCGTAAGTTTCGAACGGATCTTGATACATTG	CAGATTTCAGAAATGAAGGAGATGCTAATACTCTTCTCTCGACGGGGTCTGCCTATAGTGAGTC	6130	TGCTAATACTCTTCTCTCGACGGG	TOP	[A/G]	TCAGTTGATGGCATTGATTCCTCGGATGACGCGAAGTTTCGAACGGATCTTGATACATT[A/G]CCAGATTTCAGAAATGAAGGAGAAAATGGTGATGAAATAGCAGCAGAGTAAATTGG
Arachis_spp_c4108p143vAG-0_T_U_2007978672	Arachis_spp_c4108p143vAG	ACTTCGTCAGTAACGGACTCCCACTCATACTGTGGTTTGAATGA	GAGTCGAGGTCATATCGTTCCCACTCATACTGTGGTTTGAATGG	TAGAGTCAGTTACTATGGAAGCTGATAGTCCGAAGGAATGCTGACAGGGTCTGCCTATAGTGAGTC	6131	ATAGTCCGAAGGAATGCTGACAGG	TOP	[A/G]	CCTTACACTTTGATATCTTCAAAGATAGATCTGGTCCCACTCATACTGTGGTTTGAATG[A/G]GTAGAGTCAGTTACTATGGAAGCTGAGCAAAACCTCATCATAATCATCAACATATG
Arachis_spp_c3412p248vAG-0_B_U_2007978669	Arachis_spp_c3412p248vAG	ACTTCGTCAGTAACGGACGTGCCACAGGATCCGTGACAT	GAGTCGAGGTCATATCGTGTGCCACAGGATCCGTGACAC	GCTGCATGATCCAACCACTACATCGGAGTCAGAATTGTGACGGTCTGCCTATAGTGAGTC	6140	TACATCGGAGTCAGAATTGTGACG	BOT	[T/C]	GGTGGGAATGAATAGTGGTGGTGTTGGAGGAACGGGGATTGTGGTTGGATCATGCAGCG[A/G]TGTCACGGATCCTGTGGCAGCCATAAAAATGCATTACTCTAATTCTGACAAGTATG
